# Supplementary material for: 4-Eth­oxy­carbonyl-N,N,N-trimethyl­anilinium iodide
Source: Acta Crystallogr Sect E Struct Rep Online. 2011 Nov 30;67(Pt 12):o3454. doi: 10.1107/S1600536811049361 (PMC3239084; doi:10.1107/S1600536811049361)
Supplement: Supplementary file 1 [file e-67-o3454-sup1.cif]

##############################################################################
#                                                                            #
# This CIF contains the data in a paper accepted for publication in          #
# Acta Crystallographica Section E. It conforms to the requirements of       #
# Notes for Authors for Acta Crystallographica Section E, and has been       #
# peer reviewed under the auspices of the IUCr Commission on Journals.       #
#                                                                            #
# Full details of the Crystallographic Information File format               #
# are given in the paper "The Crystallographic Information File (CIF):       #
# a New Standard Archive File for Crystallography" by S. R. Hall, F. H.      #
# Allen and I. D. Brown [Acta Cryst. (1991), A47, 655-685].                  #
#                                                                            #
# The current version of the core CIF dictionary is obtainable from          #
# ftp://ftp.iucr.org/pub/cif_core.dic.                                       #
#                                                                            #
# Software is freely available for graphical display of the structure(s)     #
# in this CIF. For information consult the CIF software page                 #
# http://www.iucr.org/resources/cif/software.                                #
#                                                                            #
# This file may be used for bona fide research purposes within the           #
# scientific community so long as proper attribution is given to the journal # 
# article from which it was obtained.                                        #
#                                                                            #
##############################################################################
data_I
_audit_creation_method     SHELXL-97
_chemical_name_systematic
;
4-Ethoxycarbonyl-<i>N</i>,<i>N</i>,<i>N</i>-trimethylanilinium iodide
;
_chemical_name_common     ?
_chemical_formula_moiety     'C12 H18 N O2 +, I -'
_chemical_formula_sum     'C12 H18 I N O2'
_chemical_formula_iupac     'C12 H18 N O2 +, I -'
_chemical_formula_weight     335.17
_chemical_melting_point     ?
_symmetry_cell_setting     triclinic
_symmetry_space_group_name_H-M     'P -1'
_symmetry_space_group_name_Hall     '-P 1'
loop_
    _symmetry_equiv_pos_as_xyz
    'x, y, z'
    '-x, -y, -z'
_cell_length_a     7.4790(15)
_cell_length_b     10.008(2)
_cell_length_c     10.158(2)
_cell_angle_alpha     71.16(3)
_cell_angle_beta     83.30(3)
_cell_angle_gamma     84.62(3)
_cell_volume     713.4(2)
_cell_formula_units_Z     2
_cell_measurement_reflns_used     7462
_cell_measurement_theta_min     3.73
_cell_measurement_theta_max     27.5
_cell_measurement_temperature     293(2)
_exptl_crystal_description     block
_exptl_crystal_colour     colourless
_exptl_crystal_size_max     0.3
_exptl_crystal_size_mid     0.2
_exptl_crystal_size_min     0.2
_exptl_crystal_density_diffrn     1.560
_exptl_crystal_density_meas     ?
_exptl_crystal_density_method     'not measured'
_exptl_crystal_F_000     332
_exptl_absorpt_coefficient_mu     2.233
_exptl_absorpt_correction_type     multi-scan
_exptl_absorpt_process_details     '(<i>REQAB</i>; Jacobson, 1998)'
_exptl_absorpt_correction_T_min     0.5940
_exptl_absorpt_correction_T_max     0.6437
_exptl_special_details     ?
_diffrn_ambient_temperature     293(2)
_diffrn_radiation_type     MoK\a
_diffrn_radiation_wavelength     0.71073
_diffrn_radiation_source     'fine-focus sealed tube'
_diffrn_radiation_monochromator     graphite
_diffrn_measurement_device_type     'Rigaku SCXmini'
_diffrn_measurement_method     \w
_diffrn_detector_area_resol_mean     ?
_diffrn_reflns_number     7462
_diffrn_reflns_av_R_equivalents     0.0321
_diffrn_reflns_av_sigmaI/netI     0.0396
_diffrn_reflns_theta_min     3.32
_diffrn_reflns_theta_max     27.48
_diffrn_reflns_theta_full     27.48
_diffrn_measured_fraction_theta_max     0.997
_diffrn_measured_fraction_theta_full     0.997
_diffrn_reflns_limit_h_min     -9
_diffrn_reflns_limit_h_max     9
_diffrn_reflns_limit_k_min     -12
_diffrn_reflns_limit_k_max     12
_diffrn_reflns_limit_l_min     -12
_diffrn_reflns_limit_l_max     13
_diffrn_standards_number     0
_diffrn_standards_interval_count     0
_diffrn_standards_interval_time     0
_diffrn_standards_decay_%     0
_refine_special_details
;
Refinement of <i>F</i>^2^ against ALL reflections. The weighted <i>R</i>-factor
<i>wR</i> and goodness of fit <i>S</i> are based on <i>F</i>^2^, conventional
<i>R</i>-factors <i>R</i> are based on <i>F</i>, with <i>F</i> set to zero for
negative <i>F</i>^2^. The threshold expression of <i>F</i>^2^ >
\s(<i>F</i>^2^) is used only for calculating <i>R</i>-factors(gt) <i>etc</i>.
and is not relevant to the choice of reflections for refinement.
<i>R</i>-factors based on <i>F</i>^2^ are statistically about twice as large
as those based on <i>F</i>, and <i>R</i>- factors based on ALL data will be
even larger.
;
_reflns_number_total     3258
_reflns_number_gt     2708
_reflns_threshold_expression     I>2sigma(I)
_refine_ls_structure_factor_coef     Fsqd
_refine_ls_matrix_type     full
_refine_ls_R_factor_all     0.0602
_refine_ls_R_factor_gt     0.0439
_refine_ls_wR_factor_gt     0.0766
_refine_ls_wR_factor_ref     0.0816
_refine_ls_goodness_of_fit_ref     1.138
_refine_ls_restrained_S_all     1.131
_refine_ls_number_reflns     3258
_refine_ls_number_parameters     169
_refine_ls_number_restraints     38
_refine_ls_hydrogen_treatment     constr
_refine_ls_weighting_scheme     calc
_refine_ls_weighting_details
         'calc w=1/[\s^2^(Fo^2^)+(0.0250P)^2^+0.3117P] where P=(Fo^2^+2Fc^2^)/3'
_atom_sites_solution_hydrogens     geom
_atom_sites_solution_primary     direct
_atom_sites_solution_secondary     difmap
_refine_ls_shift/su_max     0.006
_refine_ls_shift/su_mean     0.000
_refine_diff_density_max     0.315
_refine_diff_density_min     -0.366
_refine_ls_extinction_method     none
_refine_ls_extinction_coef     ?
loop_
    _atom_type_symbol
    _atom_type_description
    _atom_type_scat_dispersion_real
    _atom_type_scat_dispersion_imag
    _atom_type_scat_source
    'C' 'C' 0.0033 0.0016
                         'International Tables Vol C Tables 4.2.6.8 and 6.1.1.4'
    'H' 'H' 0.0000 0.0000
                         'International Tables Vol C Tables 4.2.6.8 and 6.1.1.4'
    'I' 'I' -0.4742 1.8119
                         'International Tables Vol C Tables 4.2.6.8 and 6.1.1.4'
    'N' 'N' 0.0061 0.0033
                         'International Tables Vol C Tables 4.2.6.8 and 6.1.1.4'
    'O' 'O' 0.0106 0.0060
                         'International Tables Vol C Tables 4.2.6.8 and 6.1.1.4'
_computing_data_collection     'CrystalClear (Rigaku, 2005)'
_computing_cell_refinement     'CrystalClear (Rigaku, 2005)'
_computing_data_reduction     'CrystalStructure (Rigaku/MSC, 2004)'
_computing_structure_solution     'SHELXS97 (Sheldrick, 2008)'
_computing_structure_refinement     'SHELXL97 (Sheldrick, 2008)'
_computing_molecular_graphics
               'SHELXTL/PC (Sheldrick, 2008) and <i>ORTEPII</i> (Johnson, 1976)'
_computing_publication_material
                          'SHELXTL/PC (Sheldrick, 2008) and PLATON (Spek, 2009)'
loop_
    _atom_site_type_symbol
    _atom_site_label
    _atom_site_fract_x
    _atom_site_fract_y
    _atom_site_fract_z
    _atom_site_U_iso_or_equiv
    _atom_site_adp_type
    _atom_site_calc_flag
    _atom_site_refinement_flags
    _atom_site_occupancy
    _atom_site_symmetry_multiplicity
    _atom_site_disorder_assembly
    _atom_site_disorder_group
    I I1 0.20239(3) 0.72149(3) 0.14771(3) 0.06381(12) Uani d . 1 1 . .
    N N1 1.2692(4) 0.2438(3) 0.1056(3) 0.0486(7) Uani d . 1 1 . .
    O O1 0.5587(4) 0.3017(4) 0.5043(3) 0.0916(11) Uani d . 1 1 . .
    O O2 0.6021(5) 0.0665(4) 0.5856(4) 0.1038(12) Uani d . 1 1 . .
    C C7 1.3112(6) 0.1205(5) 0.0509(5) 0.0749(13) Uani d . 1 1 . .
    H H7A 1.3263 0.0352 0.1276 0.112 Uiso calc R 1 1 . .
    H H7B 1.4203 0.1350 -0.0106 0.112 Uiso calc R 1 1 . .
    H H7C 1.2137 0.1126 0.0007 0.112 Uiso calc R 1 1 . .
    C C9 1.2508(6) 0.3751(4) -0.0189(4) 0.0627(10) Uani d . 1 1 . .
    H H9A 1.1514 0.3682 -0.0678 0.094 Uiso calc R 1 1 . .
    H H9B 1.3598 0.3842 -0.0804 0.094 Uiso calc R 1 1 . .
    H H9C 1.2294 0.4566 0.0123 0.094 Uiso calc R 1 1 . .
    C C8 1.4246(5) 0.2575(5) 0.1829(5) 0.0694(12) Uani d . 1 1 . .
    H H8A 1.4024 0.3406 0.2114 0.104 Uiso calc R 1 1 . .
    H H8B 1.5344 0.2649 0.1225 0.104 Uiso calc R 1 1 . .
    H H8C 1.4352 0.1756 0.2638 0.104 Uiso calc R 1 1 . .
    C C4 1.1010(4) 0.2256(4) 0.2045(4) 0.0462(8) Uani d . 1 1 . .
    C C3 1.0206(6) 0.0988(4) 0.2559(5) 0.0686(12) Uani d . 1 1 . .
    H H3 1.0645 0.0225 0.2258 0.082 Uiso calc R 1 1 . .
    C C5 1.0316(5) 0.3386(4) 0.2463(5) 0.0661(12) Uani d . 1 1 . .
    H H5 1.0852 0.4248 0.2101 0.079 Uiso calc R 1 1 . .
    C C2 0.8712(6) 0.0872(5) 0.3544(5) 0.0755(13) Uani d . 1 1 A .
    H H2 0.8174 0.0012 0.3912 0.091 Uiso calc R 1 1 . .
    C C6 0.8824(6) 0.3245(5) 0.3419(5) 0.0719(12) Uani d . 1 1 A .
    H H6 0.8352 0.4019 0.3690 0.086 Uiso calc R 1 1 . .
    C C1 0.8022(5) 0.1976(5) 0.3980(4) 0.0578(10) Uani d . 1 1 . .
    C C10 0.6433(6) 0.1801(6) 0.5068(4) 0.0692(12) Uani d . 1 1 A .
    C C11 0.4077(14) 0.311(2) 0.6100(10) 0.079(4) Uani d PU 0.76(4) 1 A 1
    H H11B 0.4195 0.3899 0.6433 0.095 Uiso calc PR 0.76(4) 1 A 1
    H H11A 0.4065 0.2247 0.6891 0.095 Uiso calc PR 0.76(4) 1 A 1
    C C12 0.2393(16) 0.3312(14) 0.5389(12) 0.083(3) Uani d PU 0.76(4) 1 A 1
    H H12A 0.2379 0.4206 0.4660 0.125 Uiso calc PR 0.76(4) 1 A 1
    H H12B 0.1366 0.3295 0.6055 0.125 Uiso calc PR 0.76(4) 1 A 1
    H H12C 0.2349 0.2565 0.4994 0.125 Uiso calc PR 0.76(4) 1 A 1
    C C11A 0.397(4) 0.233(6) 0.602(4) 0.093(11) Uani d PU 0.24(4) 1 A 2
    H H11C 0.3381 0.1699 0.5672 0.111 Uiso calc PR 0.24(4) 1 A 2
    H H11D 0.4249 0.1857 0.6974 0.111 Uiso calc PR 0.24(4) 1 A 2
    C C12A 0.301(7) 0.370(6) 0.581(6) 0.126(17) Uani d PU 0.24(4) 1 A 2
    H H12D 0.3747 0.4323 0.6029 0.188 Uiso calc PR 0.24(4) 1 A 2
    H H12E 0.1907 0.3594 0.6419 0.188 Uiso calc PR 0.24(4) 1 A 2
    H H12F 0.2732 0.4094 0.4860 0.188 Uiso calc PR 0.24(4) 1 A 2
loop_
    _atom_site_aniso_label
    _atom_site_aniso_U_11
    _atom_site_aniso_U_22
    _atom_site_aniso_U_33
    _atom_site_aniso_U_12
    _atom_site_aniso_U_13
    _atom_site_aniso_U_23
    I1 0.05640(17) 0.05706(18) 0.0804(2) -0.01560(12) 0.00974(13) -0.02719(14)
    N1 0.0453(16) 0.0458(17) 0.0531(18) -0.0050(13) 0.0003(14) -0.0144(14)
    O1 0.0593(18) 0.123(3) 0.067(2) 0.0124(19) 0.0189(16) -0.0077(19)
    O2 0.101(3) 0.109(3) 0.083(2) -0.041(2) 0.025(2) -0.007(2)
    C7 0.076(3) 0.058(3) 0.094(3) -0.010(2) 0.024(3) -0.038(2)
    C9 0.069(3) 0.054(2) 0.056(2) -0.0056(19) 0.005(2) -0.0074(18)
    C8 0.044(2) 0.101(3) 0.063(3) -0.017(2) -0.0006(19) -0.023(2)
    C4 0.0404(18) 0.044(2) 0.052(2) -0.0057(15) 0.0008(16) -0.0140(16)
    C3 0.078(3) 0.055(3) 0.076(3) -0.021(2) 0.011(2) -0.027(2)
    C5 0.053(2) 0.050(2) 0.084(3) -0.0090(18) 0.018(2) -0.013(2)
    C2 0.076(3) 0.070(3) 0.075(3) -0.037(2) 0.020(2) -0.017(2)
    C6 0.055(2) 0.061(3) 0.089(3) -0.003(2) 0.019(2) -0.019(2)
    C1 0.048(2) 0.066(3) 0.055(2) -0.0092(18) -0.0023(18) -0.014(2)
    C10 0.057(2) 0.101(4) 0.045(2) -0.025(3) -0.002(2) -0.012(2)
    C11 0.055(5) 0.118(11) 0.058(4) -0.005(5) 0.018(4) -0.026(5)
    C12 0.062(6) 0.105(7) 0.078(6) -0.004(4) 0.015(4) -0.031(4)
    C11A 0.078(17) 0.12(3) 0.087(17) -0.043(18) 0.029(13) -0.046(18)
    C12A 0.08(3) 0.19(4) 0.12(3) -0.02(2) 0.06(3) -0.08(3)
_geom_special_details
;
All e.s.d.'s (except the e.s.d. in the dihedral angle between two l.s. planes)
are estimated using the full covariance matrix. The cell e.s.d.'s are taken
into account individually in the estimation of e.s.d.'s in distances, angles
and torsion angles; correlations between e.s.d.'s in cell parameters are only
used when they are defined by crystal symmetry. An approximate (isotropic)
treatment of cell e.s.d.'s is used for estimating e.s.d.'s involving l.s.
planes.
;
loop_
    _geom_bond_atom_site_label_1
    _geom_bond_atom_site_label_2
    _geom_bond_site_symmetry_2
    _geom_bond_distance
    _geom_bond_publ_flag
    N1 C4 . 1.501(5) ?
    N1 C7 . 1.503(5) ?
    N1 C9 . 1.510(5) ?
    N1 C8 . 1.516(5) ?
    O1 C10 . 1.312(6) ?
    O1 C11 . 1.483(9) ?
    O1 C11A . 1.54(3) ?
    O2 C10 . 1.204(5) ?
    C7 H7A . 0.9600 ?
    C7 H7B . 0.9600 ?
    C7 H7C . 0.9600 ?
    C9 H9A . 0.9600 ?
    C9 H9B . 0.9600 ?
    C9 H9C . 0.9600 ?
    C8 H8A . 0.9600 ?
    C8 H8B . 0.9600 ?
    C8 H8C . 0.9600 ?
    C4 C5 . 1.370(5) ?
    C4 C3 . 1.374(5) ?
    C3 C2 . 1.397(6) ?
    C3 H3 . 0.9300 ?
    C5 C6 . 1.377(5) ?
    C5 H5 . 0.9300 ?
    C2 C1 . 1.356(6) ?
    C2 H2 . 0.9300 ?
    C6 C1 . 1.376(6) ?
    C6 H6 . 0.9300 ?
    C1 C10 . 1.507(6) ?
    C11 C12 . 1.49(2) ?
    C11 H11B . 0.9700 ?
    C11 H11A . 0.9700 ?
    C12 H12A . 0.9600 ?
    C12 H12B . 0.9600 ?
    C12 H12C . 0.9600 ?
    C11A C12A . 1.46(8) ?
    C11A H11C . 0.9700 ?
    C11A H11D . 0.9700 ?
    C12A H12D . 0.9600 ?
    C12A H12E . 0.9600 ?
    C12A H12F . 0.9600 ?
loop_
    _geom_angle_atom_site_label_1
    _geom_angle_atom_site_label_2
    _geom_angle_atom_site_label_3
    _geom_angle_site_symmetry_1
    _geom_angle_site_symmetry_3
    _geom_angle
    _geom_angle_publ_flag
    C4 N1 C7 . . 111.8(3) ?
    C4 N1 C9 . . 111.2(3) ?
    C7 N1 C9 . . 107.3(3) ?
    C4 N1 C8 . . 108.3(3) ?
    C7 N1 C8 . . 109.4(3) ?
    C9 N1 C8 . . 108.8(3) ?
    C10 O1 C11 . . 121.3(8) ?
    C10 O1 C11A . . 94(2) ?
    C11 O1 C11A . . 31.7(16) ?
    N1 C7 H7A . . 109.5 ?
    N1 C7 H7B . . 109.5 ?
    H7A C7 H7B . . 109.5 ?
    N1 C7 H7C . . 109.5 ?
    H7A C7 H7C . . 109.5 ?
    H7B C7 H7C . . 109.5 ?
    N1 C9 H9A . . 109.5 ?
    N1 C9 H9B . . 109.5 ?
    H9A C9 H9B . . 109.5 ?
    N1 C9 H9C . . 109.5 ?
    H9A C9 H9C . . 109.5 ?
    H9B C9 H9C . . 109.5 ?
    N1 C8 H8A . . 109.5 ?
    N1 C8 H8B . . 109.5 ?
    H8A C8 H8B . . 109.5 ?
    N1 C8 H8C . . 109.5 ?
    H8A C8 H8C . . 109.5 ?
    H8B C8 H8C . . 109.5 ?
    C5 C4 C3 . . 120.3(4) ?
    C5 C4 N1 . . 118.1(3) ?
    C3 C4 N1 . . 121.7(3) ?
    C4 C3 C2 . . 118.4(4) ?
    C4 C3 H3 . . 120.8 ?
    C2 C3 H3 . . 120.8 ?
    C6 C5 C4 . . 119.9(4) ?
    C6 C5 H5 . . 120.0 ?
    C4 C5 H5 . . 120.0 ?
    C1 C2 C3 . . 122.0(4) ?
    C1 C2 H2 . . 119.0 ?
    C3 C2 H2 . . 119.0 ?
    C5 C6 C1 . . 121.1(4) ?
    C5 C6 H6 . . 119.5 ?
    C1 C6 H6 . . 119.5 ?
    C2 C1 C6 . . 118.3(4) ?
    C2 C1 C10 . . 120.5(4) ?
    C6 C1 C10 . . 121.2(4) ?
    O2 C10 O1 . . 125.2(5) ?
    O2 C10 C1 . . 122.7(5) ?
    O1 C10 C1 . . 112.1(4) ?
    O1 C11 C12 . . 106.3(9) ?
    O1 C11 H11B . . 110.5 ?
    C12 C11 H11B . . 110.5 ?
    O1 C11 H11A . . 110.5 ?
    C12 C11 H11A . . 110.5 ?
    H11B C11 H11A . . 108.7 ?
    C12A C11A O1 . . 91(4) ?
    C12A C11A H11C . . 113.5 ?
    O1 C11A H11C . . 113.5 ?
    C12A C11A H11D . . 113.5 ?
    O1 C11A H11D . . 113.5 ?
    H11C C11A H11D . . 110.8 ?
    C11A C12A H12D . . 109.5 ?
    C11A C12A H12E . . 109.5 ?
    H12D C12A H12E . . 109.5 ?
    C11A C12A H12F . . 109.5 ?
    H12D C12A H12F . . 109.5 ?
    H12E C12A H12F . . 109.5 ?
loop_
    _geom_torsion_atom_site_label_1
    _geom_torsion_atom_site_label_2
    _geom_torsion_atom_site_label_3
    _geom_torsion_atom_site_label_4
    _geom_torsion_site_symmetry_1
    _geom_torsion_site_symmetry_2
    _geom_torsion_site_symmetry_3
    _geom_torsion_site_symmetry_4
    _geom_torsion
    _geom_torsion_publ_flag
    C7 N1 C4 C5 . . . . -170.5(4) ?
    C9 N1 C4 C5 . . . . -50.5(5) ?
    C8 N1 C4 C5 . . . . 69.0(4) ?
    C7 N1 C4 C3 . . . . 11.5(5) ?
    C9 N1 C4 C3 . . . . 131.4(4) ?
    C8 N1 C4 C3 . . . . -109.1(4) ?
    C5 C4 C3 C2 . . . . -2.1(7) ?
    N1 C4 C3 C2 . . . . 175.9(4) ?
    C3 C4 C5 C6 . . . . 1.1(7) ?
    N1 C4 C5 C6 . . . . -177.0(4) ?
    C4 C3 C2 C1 . . . . 1.3(7) ?
    C4 C5 C6 C1 . . . . 0.7(7) ?
    C3 C2 C1 C6 . . . . 0.5(7) ?
    C3 C2 C1 C10 . . . . -178.7(4) ?
    C5 C6 C1 C2 . . . . -1.5(7) ?
    C5 C6 C1 C10 . . . . 177.6(4) ?
    C11 O1 C10 O2 . . . . 5.2(10) ?
    C11A O1 C10 O2 . . . . -11.3(17) ?
    C11 O1 C10 C1 . . . . -174.8(8) ?
    C11A O1 C10 C1 . . . . 168.7(16) ?
    C2 C1 C10 O2 . . . . 20.7(7) ?
    C6 C1 C10 O2 . . . . -158.4(5) ?
    C2 C1 C10 O1 . . . . -159.3(4) ?
    C6 C1 C10 O1 . . . . 21.6(6) ?
    C10 O1 C11 C12 . . . . -104.2(13) ?
    C11A O1 C11 C12 . . . . -72(4) ?
    C10 O1 C11A C12A . . . . -174(4) ?
    C11 O1 C11A C12A . . . . 34(5) ?
loop_
    _geom_hbond_atom_site_label_D
    _geom_hbond_atom_site_label_H
    _geom_hbond_atom_site_label_A
    _geom_hbond_site_symmetry_A
    _geom_hbond_distance_DH
    _geom_hbond_distance_HA
    _geom_hbond_distance_DA
    _geom_hbond_angle_DHA
    C5 H5 I1 1_655 0.93 3.02 3.932(4) 166.4
    C11 H11A O2 . 0.97 2.46 2.792(18) 99.9
data_global
_journal_date_recd_electronic     2011-11-03
_journal_date_accepted     2011-11-18
_journal_name_full     'Acta Crystallographica, Section E'
_journal_year     2011
_journal_volume     67
_journal_issue     12
_journal_page_first     o3454
_journal_page_last     o3454
_journal_paper_category     QO
_journal_paper_doi     10.1107/S1600536811049361
_journal_coeditor_code     BX2381
_publ_contact_author_name     'Tang, Xiao-yan'
_publ_contact_author_address
;
College of Chemistry & Materials Engineering
Jiangsu Laboratory of Advanced Functional Materials
Changshu Institute of Technology
Changshu, 215500 Jiangsu
People's Republic of China
;
_publ_contact_author_email     'chemxytang@hotmail.com'
_publ_contact_author_fax     '0512-65882865'
_publ_contact_author_phone     '0512-65882865'
_publ_section_title
;
4-Ethoxycarbonyl-<i>N</i>,<i>N</i>,<i>N</i>-trimethylanilinium iodide
;
loop_
    _publ_author_name
    _publ_author_address
    'Tang Xiao-Yan'
;
College of Chemistry & Materials Engineering
Jiangsu Laboratory of Advanced Functional Materials
Changshu Institute of Technology
Changshu, 215500 Jiangsu
People's Republic of China
;
_publ_section_synopsis     .
