# Supplementary material for: 4-Eth­oxy­carbonyl-N,N,N-trimethyl­anilinium iodide
Source: Acta Crystallogr Sect E Struct Rep Online. 2011 Nov 30;67(Pt 12):o3454. doi: 10.1107/S1600536811049361 (PMC3239084; doi:10.1107/S1600536811049361)
Supplement: Supplementary file 2 [file e-67-o3454-Isup2.hkl]

# 
# h,k,l, Fc-squared, Fo-squared, sigma(Fo-squared) and status flag 
# 
data_I 
_shelx_title ' m in P1                     New: P-1' 
_shelx_refln_list_code          4 
_shelx_F_calc_maximum      141.67 
_exptl_crystal_F_000       332.00 
_reflns_d_resolution_high  0.7701 
 
loop_ 
 _symmetry_equiv_pos_as_xyz 
 'x, y, z' 
 '-x, -y, -z' 
 
_cell_length_a     7.4790 
_cell_length_b    10.0080 
_cell_length_c    10.1580 
_cell_angle_alpha  71.160 
_cell_angle_beta   83.300 
_cell_angle_gamma  84.620 
 
_shelx_F_squared_multiplier     1.000 
 
loop_ 
 _refln_index_h 
 _refln_index_k 
 _refln_index_l 
 _refln_F_squared_calc 
 _refln_F_squared_meas 
 _refln_F_squared_sigma 
 _refln_observed_status 
   2   0   0     5548.52     5838.50     51.71 o 
   3   0   0     2452.19     2518.78     32.11 o 
   4   0   0      223.22      223.70      6.97 o 
   5   0   0     2196.68     2299.63     64.69 o 
   6   0   0        5.27        5.96      3.22 o 
   7   0   0      188.85      176.38     10.05 o 
   8   0   0       91.23       90.07     12.39 o 
   9   0   0       35.54       27.81     10.90 o 
  -9   1   0       44.12       27.96     11.44 o 
  -8   1   0      187.04      167.17     20.34 o 
  -7   1   0      116.36      120.89      8.00 o 
  -6   1   0      618.66      647.07     19.22 o 
  -5   1   0        5.51       12.15      3.01 o 
  -4   1   0     2302.75     2371.10     37.34 o 
  -3   1   0     2286.55     2424.00     32.03 o 
  -2   1   0     1317.44     1353.29     16.87 o 
  -1   1   0     4605.45     4627.25     54.50 o 
   1   1   0     3140.11     3219.23     55.26 o 
   2   1   0     5262.20     5375.46     54.97 o 
   3   1   0      255.00      263.67      6.06 o 
   4   1   0     5723.70     5770.63     95.54 o 
   5   1   0      250.17      262.18      8.94 o 
   6   1   0     1109.78     1115.40     26.51 o 
   7   1   0      309.30      347.30     14.07 o 
   8   1   0      148.07      143.41     12.81 o 
   9   1   0       87.02       74.16     14.84 o 
  -9   2   0       54.63       55.74     14.45 o 
  -8   2   0       23.62       26.33      5.66 o 
  -7   2   0      275.82      304.54     17.26 o 
  -6   2   0       11.87       19.08      4.69 o 
  -5   2   0     1088.74     1151.75     25.66 o 
  -4   2   0      790.76      835.49     18.37 o 
  -3   2   0     1624.28     1753.01     26.23 o 
  -2   2   0     5633.00     5685.02     56.53 o 
  -1   2   0       22.30       30.48      2.29 o 
   0   2   0    20071.39    17850.34    150.45 o 
   1   2   0      241.54      277.71      4.63 o 
   2   2   0     1799.05     1866.19     25.78 o 
   3   2   0     4429.23     4415.20     51.68 o 
   4   2   0       48.87       50.54      3.46 o 
   5   2   0     1675.15     1682.76     31.76 o 
   6   2   0       16.58       24.94      4.10 o 
   7   2   0      110.94      124.08      9.13 o 
   8   2   0      256.86      260.95     16.82 o 
   9   2   0        0.89        2.12      6.48 o 
  -9   3   0        6.73       57.32     16.42 o 
  -8   3   0       97.04       99.08      9.26 o 
  -7   3   0       56.26       52.73      6.28 o 
  -6   3   0      358.86      388.55     13.99 o 
  -5   3   0      404.25      416.61     13.79 o 
  -4   3   0      456.32      493.62     14.06 o 
  -3   3   0     3772.57     3776.35     50.50 o 
  -2   3   0      205.67      215.92      4.88 o 
  -1   3   0     4488.69     4102.23     99.42 o 
   0   3   0     3864.60     3586.45    126.04 o 
   1   3   0     2266.73     2282.37     52.81 o 
   2   3   0     3286.24     3347.90     56.87 o 
   3   3   0      329.16      328.97     11.97 o 
   4   3   0     2473.60     2520.27     39.39 o 
   5   3   0      378.93      368.67     11.15 o 
   6   3   0     1028.48     1034.39     25.53 o 
   7   3   0      499.10      480.71     16.39 o 
   8   3   0       34.89       29.04      8.78 o 
   9   3   0       92.32       94.72     16.47 o 
  -8   4   0        0.36       20.70      5.91 o 
  -7   4   0       87.90      101.65     14.57 o 
  -6   4   0       29.68       34.26      5.12 o 
  -5   4   0      311.01      321.42     11.77 o 
  -4   4   0      942.81      976.17     27.26 o 
  -3   4   0      601.15      603.75     12.50 o 
  -2   4   0     2855.37     2795.76    130.32 o 
  -1   4   0     1279.06     1315.41     26.86 o 
   0   4   0     1787.98     1812.97     33.68 o 
   1   4   0     2364.97     2396.41     71.96 o 
   2   4   0      164.70      171.32      5.40 o 
   3   4   0     2516.88     2648.49     41.47 o 
   4   4   0      462.81      437.00     11.76 o 
   5   4   0      805.70      814.53     20.13 o 
   6   4   0       88.31       80.35      6.90 o 
   7   4   0      118.80      115.00      8.41 o 
   8   4   0      284.39      260.59     26.76 o 
   9   4   0       10.53       12.92      9.42 o 
  -8   5   0       43.31       42.24      9.12 o 
  -7   5   0        1.72        6.06      4.03 o 
  -6   5   0      214.04      225.41     12.71 o 
  -5   5   0      357.84      388.92     13.00 o 
  -4   5   0       88.51       83.59      5.22 o 
  -3   5   0     1314.24     1248.69    100.79 o 
  -2   5   0       25.18       28.80      5.03 o 
  -1   5   0     1571.32     1500.04     51.47 o 
   0   5   0     2802.74     2877.32     55.83 o 
   1   5   0      463.52      442.81      8.74 o 
   2   5   0     1446.36     1406.27     36.60 o 
   3   5   0       57.94       56.35      9.69 o 
   4   5   0     1244.93     1299.85     27.75 o 
   5   5   0      623.84      620.97     17.74 o 
   6   5   0      223.70      224.81     10.44 o 
   7   5   0      280.45      255.59     12.46 o 
   8   5   0        7.72       35.55      8.48 o 
   9   5   0       67.31       36.69     12.87 o 
  -8   6   0        3.71       12.68      7.35 o 
  -7   6   0       16.61       28.16      8.06 o 
  -6   6   0       61.05       54.01      9.64 o 
  -5   6   0        5.96       17.56      5.87 o 
  -4   6   0      515.12      548.34     22.76 o 
  -3   6   0       17.54       13.11      4.49 o 
  -2   6   0     1344.38     1340.03     37.05 o 
  -1   6   0      917.57      928.62     35.86 o 
   0   6   0      675.97      663.42     21.09 o 
   1   6   0     1903.46     1784.43     56.14 o 
   2   6   0       89.63      102.26      5.21 o 
   3   6   0     1361.61     1412.91     29.62 o 
   4   6   0      513.04      516.64     16.09 o 
   5   6   0      292.91      292.01     12.09 o 
   6   6   0      247.72      235.96     10.93 o 
   7   6   0        2.30       10.89     11.06 o 
   8   6   0      147.20      137.67     17.63 o 
  -7   7   0        6.74        9.33     18.10 o 
  -6   7   0       56.78       50.42      8.86 o 
  -5   7   0      141.85      135.91     11.59 o 
  -4   7   0        0.01        3.97      4.15 o 
  -3   7   0      423.30      416.11     19.45 o 
  -2   7   0      199.63      214.36     12.39 o 
  -1   7   0       13.20       23.02      5.32 o 
   0   7   0      594.88      639.05     24.43 o 
   1   7   0       10.18       14.70      5.46 o 
   2   7   0     1385.71     1427.83     35.87 o 
   3   7   0      344.16      356.44     12.12 o 
   4   7   0      456.22      450.67     15.42 o 
   5   7   0      557.73      562.86     18.44 o 
   6   7   0        2.11        7.30      5.42 o 
   7   7   0      255.41      251.03     17.29 o 
   8   7   0       57.73       34.99     11.79 o 
  -6   8   0       56.53       61.80     10.45 o 
  -5   8   0        9.36       26.33     13.14 o 
  -4   8   0      184.23      165.92     18.06 o 
  -3   8   0      104.97      115.67     10.77 o 
  -2   8   0      314.44      364.50     40.09 o 
  -1   8   0      577.99      568.23     23.90 o 
   0   8   0       19.99       18.77      7.25 o 
   1   8   0      862.02      799.26     29.35 o 
   2   8   0       71.55       78.79      5.84 o 
   3   8   0      266.40      297.62     11.52 o 
   4   8   0      157.21      171.95     10.71 o 
   5   8   0       21.07       34.87      5.26 o 
   6   8   0      288.28      287.63     14.55 o 
   7   8   0       54.92       26.47      7.57 o 
  -6   9   0        3.41       -5.45      6.49 o 
  -5   9   0       53.75       59.04     10.14 o 
  -4   9   0       19.37       28.01      7.70 o 
  -3   9   0       91.24      109.27     12.78 o 
  -2   9   0      215.06      219.05     15.88 o 
  -1   9   0       32.35       30.09      7.26 o 
   0   9   0      235.63      217.01     14.82 o 
   1   9   0       73.24       97.88      9.91 o 
   2   9   0      357.69      378.37     24.05 o 
   3   9   0      327.55      327.53     19.02 o 
   4   9   0       27.05       27.09      7.13 o 
   5   9   0      336.00      313.25     15.11 o 
   6   9   0        2.89       13.21      8.60 o 
  -5  10   0        4.56       15.44     11.05 o 
  -4  10   0       29.10       36.09      9.68 o 
  -3  10   0       49.94       58.60     11.50 o 
  -2  10   0       21.86       26.80      7.79 o 
  -1  10   0      240.40      254.04     17.94 o 
   0  10   0       12.96       19.77      6.83 o 
   1  10   0      226.39      254.52     17.70 o 
   2  10   0      127.39      134.49     13.01 o 
   3  10   0       17.02       45.39      8.89 o 
   4  10   0      142.58      140.51     15.37 o 
   5  10   0        9.49       14.27      7.37 o 
   6  10   0       63.12       62.72     17.14 o 
  -3  11   0        6.35       11.33     16.40 o 
  -2  11   0       65.65       49.70     11.59 o 
  -1  11   0        2.08       12.95      8.86 o 
   0  11   0       91.12       97.81     15.46 o 
   1  11   0       57.41       41.77      9.68 o 
   2  11   0       37.16       60.51     23.90 o 
   3  11   0      139.31      166.60     29.50 o 
   4  11   0        0.01        1.82      6.78 o 
  -1  12   0       38.21       26.93     10.61 o 
   0  12   0       10.86        7.01     11.43 o 
   1  12   0       49.54       60.63     21.12 o 
   2  12   0       92.48      123.07     19.69 o 
  -4 -11   1       58.98       41.77     16.64 o 
  -3 -11   1       62.01       59.73     12.59 o 
  -2 -11   1        6.31       10.00      7.51 o 
  -1 -11   1       64.81       65.74     12.03 o 
   0 -11   1        1.00       13.31      7.11 o 
   1 -11   1       38.37       25.75      8.99 o 
   2 -11   1       20.57       35.14     13.39 o 
   3 -11   1        1.98       26.16     32.25 o 
  -5 -10   1       78.92       38.63     15.48 o 
  -4 -10   1       61.04       44.04      9.25 o 
  -3 -10   1       26.91       27.94      8.14 o 
  -2 -10   1      182.94      186.61     16.20 o 
  -1 -10   1        1.92       30.18      9.23 o 
   0 -10   1      150.85      158.30     15.91 o 
   1 -10   1      105.34       96.60     11.97 o 
   2 -10   1       11.90       17.15      8.68 o 
   3 -10   1       42.18       65.47     11.31 o 
   4 -10   1        0.30        1.56      9.09 o 
  -6  -9   1      115.95      118.32     21.30 o 
  -5  -9   1      100.60      110.67     10.88 o 
  -4  -9   1      104.15       99.47     11.09 o 
  -3  -9   1      574.44      557.31     27.73 o 
  -2  -9   1        6.74       17.43     12.13 o 
  -1  -9   1      458.40      435.47     21.91 o 
   0  -9   1       91.77      105.97     22.98 o 
   1  -9   1       54.87       78.99      9.81 o 
   2  -9   1      114.82      104.23     12.30 o 
   3  -9   1        1.66       22.35      7.18 o 
   4  -9   1       71.21       78.62     10.97 o 
   5  -9   1       14.20       31.00      8.97 o 
  -7  -8   1       99.40       75.83     11.57 o 
  -6  -8   1       10.57        2.36      4.43 o 
  -5  -8   1      131.46      130.35      9.86 o 
  -4  -8   1      363.90      363.92     13.84 o 
  -3  -8   1       12.13       22.50      4.95 o 
  -2  -8   1      491.04      491.82     21.71 o 
  -1  -8   1       69.61       60.07     12.82 o 
   0  -8   1      182.52      187.74     12.73 o 
   1  -8   1      928.04      991.20     53.14 o 
   2  -8   1       19.95        7.71      5.00 o 
   3  -8   1      203.70      187.68     14.47 o 
   4  -8   1       25.12       40.18     13.29 o 
   5  -8   1       33.71       49.78      9.26 o 
   6  -8   1       23.91       42.37     10.62 o 
  -7  -7   1       75.53       76.61     16.53 o 
  -6  -7   1      149.85      159.02     12.77 o 
  -5  -7   1      485.22      476.97     17.02 o 
  -4  -7   1       97.20       84.57      6.54 o 
  -3  -7   1     1435.29     1430.09     32.69 o 
  -2  -7   1      131.13      121.89      6.41 o 
  -1  -7   1      915.09      850.77     41.80 o 
   0  -7   1      545.62      562.82     21.99 o 
   1  -7   1      111.54      116.01     10.10 o 
   2  -7   1      536.37      548.41     22.58 o 
   3  -7   1        0.87        4.84     10.05 o 
   4  -7   1      126.50      135.04     11.90 o 
   5  -7   1       76.62       83.00     10.37 o 
   6  -7   1        0.06        2.83      9.58 o 
   7  -7   1       34.73       38.86     17.42 o 
  -8  -6   1       15.49       35.71      9.47 o 
  -7  -6   1      109.58      106.93     11.29 o 
  -6  -6   1      349.39      350.30     14.56 o 
  -5  -6   1       52.33       57.18      7.42 o 
  -4  -6   1     1033.26     1067.13     26.91 o 
  -3  -6   1       41.64       44.68      4.29 o 
  -2  -6   1      980.14      991.90     25.68 o 
  -1  -6   1     1377.06     1367.00     39.46 o 
   0  -6   1       91.50      112.67      8.12 o 
   1  -6   1     2301.56     2332.60     76.91 o 
   2  -6   1       87.82       97.07      8.25 o 
   3  -6   1      732.16      730.57     26.75 o 
   4  -6   1      261.23      274.19     15.11 o 
   5  -6   1       65.44       74.22     14.53 o 
   6  -6   1      121.17      106.30     15.46 o 
   7  -6   1       10.38       18.34      7.57 o 
   8  -6   1       24.84       23.47     13.19 o 
  -8  -5   1      117.09      117.21     12.73 o 
  -7  -5   1      230.39      223.22     15.07 o 
  -6  -5   1      527.13      476.61     17.69 o 
  -5  -5   1     1616.30     1631.41     35.96 o 
  -4  -5   1        4.23       13.89      3.84 o 
  -3  -5   1     1243.97     1330.09     26.71 o 
  -2  -5   1     1582.64     1563.98     27.57 o 
  -1  -5   1      966.51      939.83     16.77 o 
   0  -5   1     1501.40     1350.39     48.63 o 
   1  -5   1       22.22       18.52      3.74 o 
   2  -5   1     1059.20      998.09     52.44 o 
   3  -5   1      142.25      132.67      6.26 o 
   4  -5   1      275.80      280.62      9.56 o 
   5  -5   1      280.74      253.36     21.20 o 
   6  -5   1       10.84       10.28      5.12 o 
   7  -5   1      153.80      145.51      9.66 o 
   8  -5   1       27.49       52.98     12.26 o 
  -9  -4   1       96.82       74.80     16.25 o 
  -8  -4   1       79.15       68.46      9.88 o 
  -7  -4   1      127.77      108.70     10.42 o 
  -6  -4   1      699.61      696.48     19.43 o 
  -5  -4   1       17.75       32.22      3.99 o 
  -4  -4   1     1729.43     1664.22     31.81 o 
  -3  -4   1     1375.57     1415.58     26.09 o 
  -2  -4   1     2644.70     2767.17     62.00 o 
  -1  -4   1     6683.03     7055.29     88.27 o 
   0  -4   1        4.24        7.29      1.19 o 
   1  -4   1     2815.15     2639.01     56.48 o 
   2  -4   1      464.72      412.95     14.95 o 
   3  -4   1     1355.82     1332.51     44.17 o 
   4  -4   1      722.80      748.23     20.17 o 
   5  -4   1       20.36       18.48      3.90 o 
   6  -4   1      260.24      266.14     11.33 o 
   7  -4   1        0.12       20.96      6.24 o 
   8  -4   1       58.21       44.39      6.87 o 
  -9  -3   1       21.64       42.06     13.02 o 
  -8  -3   1       64.75       65.82      9.15 o 
  -7  -3   1      351.57      354.76     17.81 o 
  -6  -3   1      245.43      224.75      9.24 o 
  -5  -3   1     2203.81     2220.55     40.33 o 
  -4  -3   1      542.89      532.30     12.33 o 
  -3  -3   1     1630.43     1652.71     25.96 o 
  -2  -3   1     3544.26     3648.15     87.46 o 
  -1  -3   1      492.95      514.02      8.73 o 
   0  -3   1     2768.11     2627.10     42.26 o 
   1  -3   1     2904.50     2978.39     31.96 o 
   2  -3   1     2018.69     2057.40     27.12 o 
   3  -3   1     1007.51      971.78     17.42 o 
   4  -3   1      203.96      220.37      7.97 o 
   5  -3   1      681.85      769.03     24.45 o 
   6  -3   1      127.47      146.86      8.89 o 
   7  -3   1      294.30      296.26     14.34 o 
   8  -3   1       55.04       48.69      6.82 o 
   9  -3   1        1.28        6.02      7.84 o 
  -9  -2   1       97.17      101.11     13.07 o 
  -8  -2   1      142.51      138.74     12.00 o 
  -7  -2   1       36.47       42.05     12.85 o 
  -6  -2   1      740.91      755.05     43.48 o 
  -5  -2   1       91.04       98.02      6.88 o 
  -4  -2   1     1366.50     1361.37     23.06 o 
  -3  -2   1     2015.32     1962.24     26.92 o 
  -2  -2   1      405.86      383.58      6.85 o 
  -1  -2   1    11674.70    11342.49     89.97 o 
   0  -2   1       25.20       34.32      4.55 o 
   1  -2   1     7118.48     7180.90     60.37 o 
   2  -2   1     1812.83     1816.27     22.63 o 
   3  -2   1      577.45      619.42     12.39 o 
   4  -2   1     1440.00     1544.53     28.28 o 
   5  -2   1       17.67       28.06      4.17 o 
   6  -2   1      465.80      504.52     16.53 o 
   7  -2   1       86.27      102.45      8.56 o 
   8  -2   1       34.43       37.79      9.53 o 
   9  -2   1       39.07       33.01     11.61 o 
  -9  -1   1       43.74       43.55      9.63 o 
  -8  -1   1       25.30       46.16      8.46 o 
  -7  -1   1      598.77      561.31     17.50 o 
  -6  -1   1       97.56      106.76      6.65 o 
  -5  -1   1     2016.86     2031.24     35.91 o 
  -4  -1   1      989.08     1020.62     18.28 o 
  -3  -1   1      589.22      576.86      9.83 o 
  -2  -1   1     7478.73     7372.06     59.88 o 
  -1  -1   1       86.06       92.20      2.31 o 
   0  -1   1     1864.91     2033.92     32.98 o 
   1  -1   1       13.37       17.14      2.34 o 
   2  -1   1     2231.57     2333.68     25.93 o 
   3  -1   1     3863.67     3833.21     47.25 o 
   4  -1   1       18.99       33.86      3.31 o 
   5  -1   1     1465.68     1543.56     31.48 o 
   6  -1   1      470.03      484.69     15.33 o 
   7  -1   1      207.79      210.38     10.57 o 
   8  -1   1      108.36      125.44     10.01 o 
   9  -1   1        3.11       26.26     11.51 o 
  -9   0   1       32.42       27.87      7.95 o 
  -8   0   1      151.44      152.70     12.55 o 
  -7   0   1        0.08        3.81      2.86 o 
  -6   0   1      860.06      883.49     47.27 o 
  -5   0   1      691.24      747.41     23.73 o 
  -4   0   1       18.31       18.39      2.52 o 
  -3   0   1     2132.78     2210.06     48.90 o 
  -2   0   1     1197.14     1214.70     29.55 o 
  -1   0   1    11782.62    10830.36     89.62 o 
   1   0   1     1798.30     1829.13     34.85 o 
   2   0   1     6568.56     6493.33     55.77 o 
   3   0   1        5.53        7.28      2.26 o 
   4   0   1     3088.31     3183.86     45.73 o 
   5   0   1        5.39       13.03      2.86 o 
   6   0   1      406.86      427.39     14.63 o 
   7   0   1      311.31      303.14     12.62 o 
   8   0   1        0.08       -0.29      4.18 o 
   9   0   1       54.49       79.96     15.88 o 
  -9   1   1       54.91       47.16     11.09 o 
  -8   1   1        5.29        1.18      4.24 o 
  -7   1   1      428.34      446.83     16.88 o 
  -6   1   1      349.63      371.22     15.38 o 
  -5   1   1      733.56      769.02     39.61 o 
  -4   1   1     2458.10     2611.20     46.37 o 
  -3   1   1       59.03       65.73      6.37 o 
  -2   1   1    10580.00    10851.26     90.73 o 
  -1   1   1      736.17      735.43     12.92 o 
   1   1   1       27.68       45.49      0.82 o 
   2   1   1        1.30        3.27      1.00 o 
   3   1   1     5643.61     5898.14     77.75 o 
   4   1   1      367.20      347.76      8.69 o 
   5   1   1      739.75      747.23     16.59 o 
   6   1   1     1015.03     1007.36     24.30 o 
   7   1   1       24.16       23.92      4.46 o 
   8   1   1      229.53      209.74     11.33 o 
   9   1   1       18.54       27.47     10.97 o 
  -9   2   1        1.95        7.41      7.90 o 
  -8   2   1      114.01      108.58     11.10 o 
  -7   2   1       71.15       85.64      8.35 o 
  -6   2   1      150.33      153.24      8.06 o 
  -5   2   1     1291.50     1301.10     26.88 o 
  -4   2   1       38.06       35.88      3.13 o 
  -3   2   1     3110.88     3132.33     40.84 o 
  -2   2   1      598.80      590.99     19.84 o 
  -1   2   1     3481.03     3240.79     27.75 o 
   0   2   1     6326.58     6217.26    118.39 o 
   1   2   1       11.95       18.06      1.15 o 
   2   2   1    10832.85    10986.64    105.25 o 
   3   2   1      398.04      375.37      7.56 o 
   4   2   1     2194.17     2117.07     41.11 o 
   5   2   1      399.34      392.72     11.22 o 
   6   2   1       27.65       27.38      4.10 o 
   7   2   1      309.79      275.84     11.77 o 
   8   2   1       13.01       25.42      5.58 o 
   9   2   1       58.11       58.06     13.91 o 
  -9   3   1       45.21       47.65     14.67 o 
  -8   3   1        5.36        4.31      6.80 o 
  -7   3   1      158.78      173.97     10.06 o 
  -6   3   1      532.97      535.84     19.17 o 
  -5   3   1      125.02      120.70      7.49 o 
  -4   3   1     1798.50     1776.50     31.29 o 
  -3   3   1      278.21      288.92      7.61 o 
  -2   3   1     1423.50     1399.06     20.38 o 
  -1   3   1     2722.03     2640.52     41.65 o 
   0   3   1     1385.79     1367.20     63.94 o 
   1   3   1     8220.73     8119.84     80.87 o 
   2   3   1      442.69      468.15      8.61 o 
   3   3   1     2742.47     2770.27     37.77 o 
   4   3   1     1327.75     1330.97     27.14 o 
   5   3   1      232.53      237.82      8.89 o 
   6   3   1     1461.90     1508.40     33.87 o 
   7   3   1       69.20       72.44      6.27 o 
   8   3   1      142.33      140.87      9.82 o 
   9   3   1       38.12       26.87     11.12 o 
  -8   4   1       60.86       46.68      8.40 o 
  -7   4   1      180.85      181.76      9.94 o 
  -6   4   1        7.98        6.85      4.07 o 
  -5   4   1      829.20      843.61     21.49 o 
  -4   4   1        0.41        0.09      1.65 o 
  -3   4   1     1226.31     1222.31     20.96 o 
  -2   4   1     2009.94     1986.07     57.63 o 
  -1   4   1      929.96      901.31     61.08 o 
   0   4   1     4184.96     4135.31     62.97 o 
   1   4   1      101.32      113.52      3.31 o 
   2   4   1     4412.77     4534.48     55.45 o 
   3   4   1     3103.46     3286.60     48.06 o 
   4   4   1      783.39      802.14     18.00 o 
   5   4   1     1285.01     1267.40     27.11 o 
   6   4   1       33.76       36.63      5.10 o 
   7   4   1      268.20      272.44     11.93 o 
   8   4   1       89.69       82.75      7.24 o 
   9   4   1       45.53       46.47     12.70 o 
  -8   5   1       30.46       46.97     12.80 o 
  -7   5   1       67.77       47.97      6.09 o 
  -6   5   1      411.18      408.66     24.49 o 
  -5   5   1        0.89        1.94      2.57 o 
  -4   5   1      820.44      820.96     19.75 o 
  -3   5   1      644.82      623.42     13.37 o 
  -2   5   1      207.99      182.90     14.73 o 
  -1   5   1     2249.90     2206.77     69.26 o 
   0   5   1       29.86       23.77      2.80 o 
   1   5   1     3079.79     3001.75     36.65 o 
   2   5   1     1250.44     1264.38     21.39 o 
   3   5   1     1504.02     1555.32     30.94 o 
   4   5   1     1547.02     1664.00     40.24 o 
   5   5   1       30.72       33.97      7.31 o 
   6   5   1      955.08      923.42     33.18 o 
   7   5   1      270.81      261.59     11.96 o 
   8   5   1       69.38       63.62      9.76 o 
   9   5   1       75.13       86.29     17.06 o 
  -8   6   1       14.00       -1.80      8.09 o 
  -7   6   1       81.30       80.01     10.02 o 
  -6   6   1       31.26       33.03      7.78 o 
  -5   6   1      304.04      308.17     11.78 o 
  -4   6   1      169.71      157.21      7.06 o 
  -3   6   1      382.05      405.11     28.97 o 
  -2   6   1     1779.12     1725.45     42.47 o 
  -1   6   1       99.38       99.18      7.01 o 
   0   6   1     3213.64     3211.58     65.74 o 
   1   6   1      402.23      347.64     13.93 o 
   2   6   1     1484.01     1572.50     28.01 o 
   3   6   1     1822.13     1805.73     38.08 o 
   4   6   1      101.84      113.55      7.96 o 
   5   6   1      727.83      782.43     43.47 o 
   6   6   1      115.83      111.17      7.68 o 
   7   6   1      242.75      231.50     11.85 o 
   8   6   1      127.09      121.94     17.33 o 
  -7   7   1        8.52       44.60      9.80 o 
  -6   7   1      120.80      110.88     13.60 o 
  -5   7   1        8.17       26.62      8.30 o 
  -4   7   1      367.88      374.46     19.45 o 
  -3   7   1      293.26      313.93     15.07 o 
  -2   7   1       54.14       62.16      7.25 o 
  -1   7   1      868.46      854.35     27.21 o 
   0   7   1      333.73      341.16     14.58 o 
   1   7   1      874.62      923.70     28.44 o 
   2   7   1     1007.80     1045.41     22.03 o 
   3   7   1      152.94      152.45      7.62 o 
   4   7   1     1135.05     1206.79     29.82 o 
   5   7   1      154.99      161.20      9.12 o 
   6   7   1      395.46      378.96     17.99 o 
   7   7   1      138.35      121.16     12.41 o 
   8   7   1       40.82       53.43     13.46 o 
  -7   8   1       23.65       34.55      9.24 o 
  -6   8   1       17.77       21.01     16.38 o 
  -5   8   1       78.65       74.19     10.10 o 
  -4   8   1      135.04      172.42     13.50 o 
  -3   8   1       32.48       38.85      7.30 o 
  -2   8   1      657.79      671.51     46.67 o 
  -1   8   1        0.25       11.53      7.21 o 
   0   8   1     2101.62     2072.39     58.01 o 
   1   8   1      630.81      644.97     24.97 o 
   2   8   1      220.60      211.75      7.87 o 
   3   8   1      689.95      696.85     20.45 o 
   4   8   1        9.20        5.41      6.18 o 
   5   8   1      319.24      364.89     22.25 o 
   6   8   1      127.35      114.63     14.62 o 
   7   8   1       31.53       51.60      9.57 o 
  -6   9   1       17.02       22.66      8.00 o 
  -5   9   1       15.01       16.43      7.19 o 
  -4   9   1       59.07       64.74     10.04 o 
  -3   9   1      163.85      167.71     13.84 o 
  -2   9   1        4.13       13.37      5.63 o 
  -1   9   1      258.86      242.00     15.12 o 
   0   9   1      192.19      212.75     15.26 o 
   1   9   1      163.79      211.35     13.91 o 
   2   9   1      570.90      585.62     25.68 o 
   3   9   1        9.91       12.00     10.65 o 
   4   9   1      692.37      696.15     22.85 o 
   5   9   1      215.06      211.51     11.91 o 
   6   9   1      130.18      139.18     10.45 o 
   7   9   1      100.36      100.07     15.98 o 
  -5  10   1       12.30       13.93     13.52 o 
  -4  10   1       41.15       38.50     12.96 o 
  -3  10   1        1.71        6.55      5.67 o 
  -2  10   1      168.69      184.13     21.47 o 
  -1  10   1       20.02       32.80      7.63 o 
   0  10   1      264.90      254.11     17.04 o 
   1  10   1      267.48      280.75     18.40 o 
   2  10   1        5.52       45.12     10.29 o 
   3  10   1      304.60      285.66     18.62 o 
   4  10   1       28.47       26.21     11.42 o 
   5  10   1       70.37       54.15     10.14 o 
   6  10   1       78.58       79.24     17.53 o 
  -4  11   1        0.83       -2.34      5.75 o 
  -3  11   1       58.40       61.92     17.96 o 
  -2  11   1       17.78       39.35      9.28 o 
  -1  11   1       64.75       72.11     10.72 o 
   0  11   1      123.00      145.24     14.09 o 
   1  11   1        6.20       26.37      8.13 o 
   2  11   1      149.27      141.40     15.57 o 
   3  11   1       14.86       17.13      7.94 o 
   4  11   1      121.13      106.68     13.47 o 
   5  11   1       75.05       76.33     12.73 o 
  -2  12   1       36.46       45.12     10.54 o 
  -1  12   1       37.47       17.03     14.34 o 
   0  12   1        4.31        7.60     16.95 o 
   1  12   1       83.91       89.37     14.64 o 
   2  12   1        7.91       13.30      8.15 o 
   3  12   1       73.80       89.65     13.89 o 
  -3 -11   2        0.28       27.29     15.19 o 
  -2 -11   2       77.62       90.21     23.98 o 
  -1 -11   2       16.13       23.39      8.65 o 
   0 -11   2       25.34       31.03      9.76 o 
   1 -11   2       19.47       15.98     11.51 o 
   2 -11   2        0.94       -5.95      7.05 o 
  -4 -10   2        3.49       20.61     14.18 o 
  -3 -10   2      107.85      113.28     13.36 o 
  -2 -10   2       11.27       13.73     13.63 o 
  -1 -10   2       73.75       81.97     16.74 o 
   0 -10   2      116.91      134.64     16.72 o 
   1 -10   2        5.13       20.14     12.72 o 
   2 -10   2      100.83       97.57     13.76 o 
   3 -10   2        9.07       18.74     19.14 o 
   4 -10   2       17.33       22.37     15.89 o 
  -6  -9   2      101.11       89.67     20.59 o 
  -5  -9   2        0.52       10.23     10.55 o 
  -4  -9   2      205.90      213.02     18.28 o 
  -3  -9   2       25.86       30.48      7.73 o 
  -2  -9   2      216.82      225.51     16.04 o 
  -1  -9   2      175.24      195.27     14.73 o 
   0  -9   2       19.41       45.02      8.35 o 
   1  -9   2      113.20      128.24     13.02 o 
   2  -9   2        3.53       19.13      6.99 o 
   3  -9   2       94.18      111.12     12.64 o 
   4  -9   2       29.18       26.57      8.62 o 
   5  -9   2        4.82       -3.73      6.17 o 
  -6  -8   2       32.75       22.63      7.11 o 
  -5  -8   2      320.06      321.31     19.32 o 
  -4  -8   2       16.63        4.28      3.49 o 
  -3  -8   2      195.76      196.49     10.32 o 
  -2  -8   2       52.50       62.44      9.54 o 
  -1  -8   2       33.78       34.65      6.88 o 
   0  -8   2      366.19      388.67     20.13 o 
   1  -8   2        2.75        5.64      4.76 o 
   2  -8   2      255.86      265.01     17.04 o 
   3  -8   2      101.46      124.96     19.28 o 
   4  -8   2       14.09       25.01      7.59 o 
   5  -8   2       54.81       56.97     14.20 o 
   6  -8   2        1.56        9.69      7.01 o 
  -7  -7   2       49.03       57.21     13.88 o 
  -6  -7   2      386.97      387.56     26.98 o 
  -5  -7   2        5.13        9.39      4.91 o 
  -4  -7   2      499.23      496.57     16.74 o 
  -3  -7   2      289.08      292.31     11.82 o 
  -2  -7   2      169.93      164.52      7.65 o 
  -1  -7   2      956.60      892.80     35.48 o 
   0  -7   2        0.50       19.54      7.08 o 
   1  -7   2      488.15      463.19     20.67 o 
   2  -7   2        1.10       11.49      8.74 o 
   3  -7   2      142.65      156.84     13.10 o 
   4  -7   2      107.18       98.72     10.49 o 
   5  -7   2        0.38       -4.04      6.83 o 
   6  -7   2       38.33       35.69      8.37 o 
   7  -7   2       11.64        3.51      5.79 o 
  -8  -6   2       37.40       28.03      8.50 o 
  -7  -6   2      179.58      183.22     14.76 o 
  -6  -6   2        4.17       23.83     10.75 o 
  -5  -6   2      310.20      283.58     14.45 o 
  -4  -6   2      154.87      154.23      8.19 o 
  -3  -6   2      278.36      287.24     10.28 o 
  -2  -6   2      886.78      918.29     21.67 o 
  -1  -6   2        7.37       17.50      2.62 o 
   0  -6   2     1274.75     1194.74     77.82 o 
   1  -6   2      246.99      278.04     38.57 o 
   2  -6   2      319.61      360.37     17.05 o 
   3  -6   2      514.85      517.11     21.70 o 
   4  -6   2        0.22       -2.95      4.54 o 
   5  -6   2      211.44      195.25     14.86 o 
   6  -6   2        1.00        5.81      5.41 o 
   7  -6   2       21.89       26.32      8.00 o 
  -8  -5   2      139.46      121.04     13.24 o 
  -7  -5   2        8.11       20.52      6.45 o 
  -6  -5   2      512.38      517.24     23.70 o 
  -5  -5   2       49.06       44.70      7.85 o 
  -4  -5   2      477.13      475.99     13.94 o 
  -3  -5   2     1346.31     1492.46     39.73 o 
  -2  -5   2      143.76      140.42      9.15 o 
  -1  -5   2     1239.85     1204.04     21.96 o 
   0  -5   2       25.21       16.14      2.55 o 
   1  -5   2      929.67      947.46     27.25 o 
   2  -5   2      637.11      622.72     28.61 o 
   3  -5   2       12.90       13.10      4.32 o 
   4  -5   2      318.07      299.17     12.74 o 
   5  -5   2       30.62       44.96      4.85 o 
   6  -5   2       80.03       78.43      6.68 o 
   7  -5   2       57.28       66.48      9.78 o 
   8  -5   2        0.65        7.45     10.06 o 
  -8  -4   2       25.98       30.88      8.01 o 
  -7  -4   2      359.50      340.98     19.07 o 
  -6  -4   2      148.01      152.75     11.61 o 
  -5  -4   2       18.74       25.88      3.44 o 
  -4  -4   2      982.92      945.04     26.55 o 
  -3  -4   2      488.29      487.99     12.26 o 
  -2  -4   2     2516.95     2495.40     46.96 o 
  -1  -4   2      120.96      111.21     12.40 o 
   0  -4   2     2055.24     2095.43     29.31 o 
   1  -4   2     1898.92     1936.97     39.67 o 
   2  -4   2      888.81      931.63     29.14 o 
   3  -4   2     1192.53     1191.26     41.84 o 
   4  -4   2      144.15      154.75      7.05 o 
   5  -4   2      311.33      310.60     12.17 o 
   6  -4   2       57.23       59.32     11.84 o 
   7  -4   2       12.67       13.40      4.36 o 
   8  -4   2        9.01        7.58      7.69 o 
  -9  -3   2        2.37       20.14     18.38 o 
  -8  -3   2      180.90      165.84     13.85 o 
  -7  -3   2       47.36       55.73      8.96 o 
  -6  -3   2      603.20      611.21     24.43 o 
  -5  -3   2      877.53      845.00     25.20 o 
  -4  -3   2      182.16      168.31     11.66 o 
  -3  -3   2     2793.68     2805.19     40.38 o 
  -2  -3   2       36.05       34.44      5.93 o 
  -1  -3   2     1138.26     1061.50     16.18 o 
   0  -3   2     1131.63     1042.20     22.08 o 
   1  -3   2      745.12      751.21     12.88 o 
   2  -3   2     2668.20     2631.36     36.56 o 
   3  -3   2      108.87      108.78      6.19 o 
   4  -3   2      885.45      897.66     43.96 o 
   5  -3   2      362.49      367.67     12.60 o 
   6  -3   2      135.88      136.69      7.74 o 
   7  -3   2      146.45      125.13      9.43 o 
   8  -3   2        6.74       25.08      9.26 o 
   9  -3   2       18.51       19.59      7.96 o 
  -9  -2   2      150.76      114.77     17.01 o 
  -8  -2   2        0.18       10.21     15.09 o 
  -7  -2   2      378.29      359.01     18.58 o 
  -6  -2   2      343.28      334.72     16.37 o 
  -5  -2   2      127.25      121.44      7.59 o 
  -4  -2   2     1910.26     1901.32     28.88 o 
  -3  -2   2        5.96        5.79      2.36 o 
  -2  -2   2     2583.19     2571.43     30.56 o 
  -1  -2   2     2557.19     2470.71     28.11 o 
   0  -2   2     1909.37     1911.98     23.34 o 
   1  -2   2     6230.63     6307.74     65.18 o 
   2  -2   2       51.77       46.21      3.59 o 
   3  -2   2     1247.60     1339.83     30.19 o 
   4  -2   2      910.90      981.19     20.34 o 
   5  -2   2      353.21      342.92     11.59 o 
   6  -2   2      225.99      232.97     14.46 o 
   7  -2   2        0.55       10.03      7.67 o 
   8  -2   2       43.05       45.97     10.05 o 
   9  -2   2       13.54       30.79     18.39 o 
  -9  -1   2        2.60       27.14     17.21 o 
  -8  -1   2      149.64      149.84     12.65 o 
  -7  -1   2      322.28      326.02     18.22 o 
  -6  -1   2      516.71      484.52     19.81 o 
  -5  -1   2     1200.59     1261.41     24.43 o 
  -4  -1   2        5.57        5.59      2.00 o 
  -3  -1   2     9542.52     9635.56    138.91 o 
  -2  -1   2     1716.18     1683.14     36.87 o 
  -1  -1   2     8093.06     7984.03     81.73 o 
   0  -1   2     3042.21     3176.72     31.79 o 
   1  -1   2      458.73      474.93      7.94 o 
   2  -1   2     4861.82     4962.43     62.89 o 
   3  -1   2      402.85      398.17      8.41 o 
   4  -1   2     1244.26     1240.27     22.59 o 
   5  -1   2      902.06      951.63     21.43 o 
   6  -1   2        3.13        3.19      2.63 o 
   7  -1   2      232.12      235.75     12.57 o 
   8  -1   2       20.28       25.75      7.07 o 
   9  -1   2       34.83       34.13     11.53 o 
  -9   0   2      118.07      106.08     12.57 o 
  -8   0   2       40.16       49.75     23.58 o 
  -7   0   2      127.25      120.84     10.58 o 
  -6   0   2      344.85      335.37     10.78 o 
  -5   0   2       27.95       35.17      6.76 o 
  -4   0   2     2288.04     2284.32     96.87 o 
  -3   0   2      549.68      545.18     14.59 o 
  -2   0   2     1608.55     1585.74     26.91 o 
  -1   0   2     4823.30     4531.43     32.98 o 
   0   0   2        1.68        5.28      0.82 o 
   2   0   2     5426.72     4907.77    215.44 o 
   3   0   2     2320.31     2326.03     33.57 o 
   4   0   2     1848.31     1906.47     29.95 o 
   5   0   2      156.42      163.69      7.14 o 
   6   0   2      551.96      565.19     17.05 o 
   7   0   2       11.64       29.63      4.56 o 
   8   0   2       97.03       90.99     10.41 o 
   9   0   2       44.99       46.21      9.78 o 
  -9   1   2       15.57       20.71      9.04 o 
  -8   1   2      130.73      136.97     12.80 o 
  -7   1   2      449.24      437.49     20.64 o 
  -6   1   2      212.57      194.31      8.17 o 
  -5   1   2     1072.98     1067.99     21.24 o 
  -4   1   2      139.17      132.39      7.03 o 
  -3   1   2     9311.33     9526.26     91.83 o 
  -2   1   2     1496.55     1525.41     25.54 o 
  -1   1   2     3538.81     3204.79     86.01 o 
   0   1   2     3492.11     3608.53     33.56 o 
   1   1   2     1083.69     1151.10     47.63 o 
   2   1   2     8300.39     7835.37     98.87 o 
   3   1   2      259.36      230.76      6.76 o 
   4   1   2       54.44       57.85     11.39 o 
   5   1   2     1721.75     1764.13     32.55 o 
   6   1   2      228.34      220.57      9.24 o 
   7   1   2      450.57      447.19     16.29 o 
   8   1   2       94.03      130.19     25.47 o 
   9   1   2       20.35       27.65     13.56 o 
  -9   2   2       50.35       55.23     17.75 o 
  -8   2   2       79.43       67.64      9.71 o 
  -7   2   2        1.40        0.76      5.10 o 
  -6   2   2      799.97      798.10     20.55 o 
  -5   2   2       43.61       40.24      4.15 o 
  -4   2   2     1893.75     1975.32     32.51 o 
  -3   2   2     1325.06     1322.13     22.05 o 
  -2   2   2      712.54      668.12     19.31 o 
  -1   2   2    11715.87    11235.96     88.29 o 
   0   2   2      165.68      177.69      3.62 o 
   1   2   2    18525.90    17625.12    288.45 o 
   2   2   2     2198.65     2100.62     38.13 o 
   3   2   2     2102.87     2035.52     56.60 o 
   4   2   2     3108.77     3184.13     49.81 o 
   5   2   2       30.35       33.94      3.33 o 
   6   2   2      821.33      768.52     19.45 o 
   7   2   2       36.31       32.55      4.41 o 
   8   2   2       99.85       76.02      9.84 o 
   9   2   2       76.93       60.68     14.18 o 
  -9   3   2       19.89       18.25      8.13 o 
  -8   3   2       38.53       38.49      8.35 o 
  -7   3   2      275.32      259.00     14.99 o 
  -6   3   2      159.98      143.83      7.88 o 
  -5   3   2      982.68      986.58     22.40 o 
  -4   3   2      536.13      564.66     16.74 o 
  -3   3   2      784.36      815.85     18.31 o 
  -2   3   2     3354.84     3361.76     57.04 o 
  -1   3   2       37.83       43.59      2.05 o 
   0   3   2     3757.26     3924.79     51.11 o 
   1   3   2     3450.09     3365.09     39.98 o 
   2   3   2     2116.19     2124.46     27.56 o 
   3   3   2     1230.73     1177.52     18.61 o 
   4   3   2        2.45        3.82      1.79 o 
   5   3   2     1853.27     1896.19     35.10 o 
   6   3   2      305.69      308.62     17.23 o 
   7   3   2      519.39      486.48     28.05 o 
   8   3   2      240.59      256.65     16.89 o 
   9   3   2        1.14       25.54     12.87 o 
  -8   4   2       66.08       69.01     12.94 o 
  -7   4   2        3.31       15.94      9.36 o 
  -6   4   2      499.66      504.27     16.87 o 
  -5   4   2       67.72       69.95      5.34 o 
  -4   4   2      606.10      614.32     14.88 o 
  -3   4   2     2427.04     2400.39     37.19 o 
  -2   4   2      646.53      700.04     12.70 o 
  -1   4   2     9482.11     9226.52     83.15 o 
   0   4   2      198.59      208.63      8.46 o 
   1   4   2     1718.54     1714.34     22.36 o 
   2   4   2     1866.74     1901.66     27.22 o 
   3   4   2      363.87      418.97     10.30 o 
   4   4   2     2227.96     2198.63     65.78 o 
   5   4   2       75.66       84.44      5.60 o 
   6   4   2      321.75      320.78     11.91 o 
   7   4   2      113.15      104.49     11.70 o 
   8   4   2       75.50       68.08     10.15 o 
   9   4   2      103.15      115.61     18.00 o 
  -8   5   2        0.46       20.69     10.50 o 
  -7   5   2      104.61      110.50     11.14 o 
  -6   5   2        5.22        8.44      9.06 o 
  -5   5   2      490.08      478.30     14.84 o 
  -4   5   2      804.17      803.21     18.91 o 
  -3   5   2       97.74      102.89      4.81 o 
  -2   5   2     2377.56     2384.83     33.53 o 
  -1   5   2      163.67      157.91      7.20 o 
   0   5   2     1335.39     1266.61     36.58 o 
   1   5   2     4704.10     4696.92     55.36 o 
   2   5   2      381.46      374.52      8.78 o 
   3   5   2     1774.57     1743.71     31.00 o 
   4   5   2       34.83       43.34      6.60 o 
   5   5   2     1031.57     1025.60     44.39 o 
   6   5   2      430.37      420.98     29.08 o 
   7   5   2      199.42      192.40     12.59 o 
   8   5   2      165.73      144.66     13.43 o 
   9   5   2        3.78       27.29     11.54 o 
  -8   6   2       26.18       31.19     12.72 o 
  -7   6   2        5.87       -1.58      4.61 o 
  -6   6   2      114.34      129.42     15.59 o 
  -5   6   2      102.89      104.77     10.03 o 
  -4   6   2       32.85       44.12     11.38 o 
  -3   6   2     1001.34      917.03     52.06 o 
  -2   6   2       17.70       13.36      3.87 o 
  -1   6   2     2240.83     2358.20     55.20 o 
   0   6   2      899.51      848.84     26.37 o 
   1   6   2      703.32      682.14     12.90 o 
   2   6   2     2190.52     2238.41     36.88 o 
   3   6   2       17.36       18.75      4.22 o 
   4   6   2      838.23      881.53     26.30 o 
   5   6   2      399.42      406.50     14.94 o 
   6   6   2      111.24      113.33     10.98 o 
   7   6   2      231.00      223.73     12.03 o 
   8   6   2        1.07       21.25     23.19 o 
  -7   7   2       50.60       51.27      8.82 o 
  -6   7   2       49.53       47.57     13.84 o 
  -5   7   2      127.67      127.86     10.88 o 
  -4   7   2      454.50      445.66     19.99 o 
  -3   7   2        1.34       23.49     17.07 o 
  -2   7   2      941.29      883.65     28.34 o 
  -1   7   2      413.36      413.51     16.44 o 
   0   7   2      174.21      177.80      9.72 o 
   1   7   2      866.25      777.87     47.94 o 
   2   7   2       13.93       48.28     10.37 o 
   3   7   2     1124.75     1184.50     26.85 o 
   4   7   2      418.30      413.89     14.32 o 
   5   7   2      467.41      492.32     17.28 o 
   6   7   2      424.36      398.63     18.62 o 
   7   7   2        7.91       27.72      5.28 o 
   8   7   2       97.82       76.58     15.71 o 
  -7   8   2        8.70       16.25     12.50 o 
  -6   8   2       22.70       17.20     16.01 o 
  -5   8   2      114.28       98.93     11.58 o 
  -4   8   2       26.02       17.14      6.06 o 
  -3   8   2      274.72      260.18     14.78 o 
  -2   8   2      323.00      317.56     16.17 o 
  -1   8   2      423.56      436.86     19.26 o 
   0   8   2      837.25      814.64     27.59 o 
   1   8   2       24.10       32.15      6.27 o 
   2   8   2     1159.69     1071.24     44.14 o 
   3   8   2      164.98      171.01     13.91 o 
   4   8   2      365.64      386.76     14.44 o 
   5   8   2      191.00      200.99     14.21 o 
   6   8   2       25.84       43.30      6.81 o 
   7   8   2      192.96      186.31     16.11 o 
   8   8   2       27.97       48.15     15.63 o 
  -6   9   2       34.57       33.06      9.51 o 
  -5   9   2        8.46       30.58     13.86 o 
  -4   9   2      153.35      138.25     12.69 o 
  -3   9   2       32.79       31.31      7.21 o 
  -2   9   2      227.69      230.69     14.88 o 
  -1   9   2      332.16      327.61     17.26 o 
   0   9   2       11.02       11.82     13.03 o 
   1   9   2      189.51      189.72     13.11 o 
   2   9   2       79.48       74.92      9.08 o 
   3   9   2      342.69      312.70     24.74 o 
   4   9   2      363.99      387.39     15.53 o 
   5   9   2       39.34       41.50      6.63 o 
   6   9   2      244.66      225.70     17.17 o 
   7   9   2       10.00       27.15      7.42 o 
  -5  10   2       57.11       48.49     10.18 o 
  -4  10   2       20.70       25.19      8.55 o 
  -3  10   2       77.48       76.31     10.72 o 
  -2  10   2      133.04      128.72     12.46 o 
  -1  10   2       49.44       84.27     11.62 o 
   0  10   2      405.90      409.46     21.56 o 
   1  10   2       36.98       25.65      7.88 o 
   2  10   2      381.20      414.52     34.69 o 
   3  10   2      161.15      202.67     25.95 o 
   4  10   2       44.95       47.04      8.90 o 
   5  10   2      113.50      121.02     12.71 o 
   6  10   2        6.93       -1.47      5.37 o 
  -4  11   2       28.42       24.06      8.77 o 
  -3  11   2       49.45       43.64      9.77 o 
  -2  11   2        6.71       19.00      7.12 o 
  -1  11   2      135.65      132.18     14.40 o 
   0  11   2       10.59       19.62     10.95 o 
   1  11   2      170.85      188.87     20.09 o 
   2  11   2      115.03      116.00     12.89 o 
   3  11   2       42.57       48.42      9.48 o 
   4  11   2      174.45      197.82     16.96 o 
   5  11   2        0.51       15.27     10.80 o 
  -2  12   2       46.57       46.52     21.66 o 
  -1  12   2        0.25        0.35      5.94 o 
   0  12   2       71.03       69.06     12.88 o 
   1  12   2       20.28       45.68     21.47 o 
   2  12   2       67.01       53.90     11.40 o 
   3  12   2      121.55      129.13     17.71 o 
   4  12   2        0.02       15.32      8.14 o 
   0 -11   3       22.83        8.38     11.83 o 
  -4 -10   3       38.90       29.56     16.20 o 
  -3 -10   3       33.93       48.32     16.35 o 
  -2 -10   3        9.68       27.90      9.66 o 
  -1 -10   3       63.36       66.57     10.72 o 
   0 -10   3        4.44       19.94      8.24 o 
   1 -10   3       57.89       56.92     11.43 o 
   2 -10   3       40.28       42.97     10.75 o 
   3 -10   3        3.60       27.45      9.29 o 
  -5  -9   3       94.44       87.50     20.32 o 
  -4  -9   3       43.85       62.62     21.40 o 
  -3  -9   3       46.64       42.63      8.67 o 
  -2  -9   3      228.98      216.02     16.59 o 
  -1  -9   3        8.58       21.86      7.07 o 
   0  -9   3      130.84      132.89     13.20 o 
   1  -9   3       28.85       36.31      8.90 o 
   2  -9   3        5.94       24.67     15.96 o 
   3  -9   3       19.54       25.45      8.79 o 
   4  -9   3        0.38       11.81     14.15 o 
   5  -9   3       11.31       -1.04      5.69 o 
  -6  -8   3       82.40       94.11     27.08 o 
  -5  -8   3       19.05       18.25      7.25 o 
  -4  -8   3      163.96      140.65     11.39 o 
  -3  -8   3      222.52      205.64     14.39 o 
  -2  -8   3        1.68       24.02      6.00 o 
  -1  -8   3      262.63      281.12     17.17 o 
   0  -8   3       32.24       18.68      6.60 o 
   1  -8   3      119.50      121.50     11.90 o 
   2  -8   3      186.37      203.27     17.05 o 
   3  -8   3        8.84        8.92      6.17 o 
   4  -8   3       38.48       30.44      8.67 o 
   5  -8   3        5.05       15.58     11.32 o 
   6  -8   3        6.22       -3.33      9.05 o 
  -7  -7   3      105.42      107.37     13.13 o 
  -6  -7   3       49.68       43.04      9.97 o 
  -5  -7   3      112.29      115.26     11.07 o 
  -4  -7   3      222.30      210.36     10.71 o 
  -3  -7   3        1.57        0.73      3.68 o 
  -2  -7   3      923.45      890.52     23.27 o 
  -1  -7   3      154.67      142.77      9.86 o 
   0  -7   3      405.51      411.61     19.30 o 
   1  -7   3      232.61      237.84     15.49 o 
   2  -7   3        3.41       -0.01      3.86 o 
   3  -7   3      206.28      225.34     15.82 o 
   4  -7   3        0.08       19.91      7.11 o 
   5  -7   3       42.73       42.31      8.81 o 
   6  -7   3       18.22       27.53      8.35 o 
  -7  -6   3        6.58       20.70     11.49 o 
  -6  -6   3       97.45       94.18     12.19 o 
  -5  -6   3      251.21      243.39     15.38 o 
  -4  -6   3       27.49       36.86      4.75 o 
  -3  -6   3      665.72      675.15     30.70 o 
  -2  -6   3       17.25       19.17      3.32 o 
  -1  -6   3      506.94      515.99     14.56 o 
   0  -6   3      411.58      402.81     11.24 o 
   1  -6   3       24.24       29.40      8.37 o 
   2  -6   3      529.90      527.82     22.56 o 
   3  -6   3       94.00       99.75     10.74 o 
   4  -6   3      183.52      166.96     13.31 o 
   5  -6   3       84.92       81.36     11.00 o 
   6  -6   3        9.45       23.57      7.13 o 
   7  -6   3       21.08       11.12     13.78 o 
  -8  -5   3        7.93       16.02      8.36 o 
  -7  -5   3      169.10      151.62     19.21 o 
  -6  -5   3      246.57      262.86     20.57 o 
  -5  -5   3      255.49      252.60     15.27 o 
  -4  -5   3     1904.35     1948.90     62.31 o 
  -3  -5   3       42.77       39.51      6.30 o 
  -2  -5   3     1390.54     1448.32     29.04 o 
  -1  -5   3      573.71      573.05     14.24 o 
   0  -5   3      343.70      356.52     10.06 o 
   1  -5   3      738.41      708.03     16.48 o 
   2  -5   3        3.56       12.52      2.82 o 
   3  -5   3      537.49      499.39     18.51 o 
   4  -5   3       16.32       16.69      4.66 o 
   5  -5   3       68.99       53.47      6.01 o 
   6  -5   3       68.41       63.87     10.72 o 
   7  -5   3        2.92       -0.84      4.48 o 
   8  -5   3       27.81        1.31      8.31 o 
  -8  -4   3      163.37      158.95     15.37 o 
  -7  -4   3       40.45       57.84      9.34 o 
  -6  -4   3       60.52       65.87     13.15 o 
  -5  -4   3     1054.80     1111.60     37.77 o 
  -4  -4   3        6.76       14.50      2.87 o 
  -3  -4   3     1028.28     1034.94     22.12 o 
  -2  -4   3      835.52      815.64     17.45 o 
  -1  -4   3      364.37      359.19     10.97 o 
   0  -4   3     4675.14     4578.33     62.54 o 
   1  -4   3        4.90       17.22      4.36 o 
   2  -4   3     1045.98     1072.82     21.78 o 
   3  -4   3      350.33      339.21     10.87 o 
   4  -4   3      488.33      458.85     13.76 o 
   5  -4   3      315.12      306.46     12.35 o 
   6  -4   3       11.16       14.95      4.23 o 
   7  -4   3       56.02       48.53      6.93 o 
   8  -4   3        1.91        5.40      9.57 o 
  -8  -3   3       46.44       54.68      9.85 o 
  -7  -3   3      119.17      121.21     11.71 o 
  -6  -3   3      520.48      551.26     24.18 o 
  -5  -3   3      275.21      266.97     14.83 o 
  -4  -3   3     3058.75     2807.18    156.53 o 
  -3  -3   3      333.87      330.84      8.63 o 
  -2  -3   3     1299.95     1307.62     21.82 o 
  -1  -3   3     1927.44     1874.81     28.36 o 
   0  -3   3      350.57      359.46      9.12 o 
   1  -3   3     1059.53     1082.09     19.93 o 
   2  -3   3      381.80      343.86     13.56 o 
   3  -3   3      467.11      428.28     11.30 o 
   4  -3   3      341.55      350.08     11.06 o 
   5  -3   3       33.92       37.25      5.84 o 
   6  -3   3      232.09      227.76     10.19 o 
   7  -3   3       39.59       48.73      5.63 o 
   8  -3   3       59.26       67.23     11.38 o 
  -8  -2   3      123.82      126.57     12.75 o 
  -7  -2   3      256.85      245.84     15.77 o 
  -6  -2   3       20.95       18.25      5.88 o 
  -5  -2   3     1227.38     1279.74     39.86 o 
  -4  -2   3       60.74       92.77     29.20 o 
  -3  -2   3      874.59      879.98     23.24 o 
  -2  -2   3     3006.97     2909.19     48.96 o 
  -1  -2   3      332.22      363.88     11.23 o 
   0  -2   3     8581.25     8671.10     93.43 o 
   1  -2   3       15.17       10.39      2.91 o 
   2  -2   3     2370.52     2530.64     37.14 o 
   3  -2   3     1845.20     1908.50     31.73 o 
   4  -2   3      538.52      549.96     14.03 o 
   5  -2   3      477.45      501.65     17.03 o 
   6  -2   3        0.11        5.42      7.67 o 
   7  -2   3       79.35       80.71      8.86 o 
   8  -2   3       36.81       44.68     18.06 o 
   9  -2   3       18.00       19.71      7.55 o 
  -9  -1   3       39.35       43.50     10.85 o 
  -8  -1   3      103.35      100.29     11.55 o 
  -7  -1   3      100.03       94.89     22.08 o 
  -6  -1   3      638.76      624.09     25.72 o 
  -5  -1   3      204.17      233.35     12.94 o 
  -4  -1   3     2026.41     2097.15     48.83 o 
  -3  -1   3     1250.13     1212.17     28.38 o 
  -2  -1   3     1199.36     1215.49     14.24 o 
  -1  -1   3     2998.98     2918.82     31.94 o 
   0  -1   3      594.48      618.44     10.76 o 
   1  -1   3     1937.78     1989.73     26.60 o 
   2  -1   3      294.78      295.05      7.58 o 
   3  -1   3     1093.85     1127.66     18.89 o 
   4  -1   3     1229.25     1261.10     43.18 o 
   5  -1   3       33.81       40.27      3.91 o 
   6  -1   3      540.79      530.39     16.21 o 
   7  -1   3      165.60      164.17     10.68 o 
   8  -1   3       53.24       45.13      9.26 o 
   9  -1   3       33.26       41.94      8.94 o 
  -9   0   3       51.09       34.25      9.80 o 
  -8   0   3       63.07       55.10     12.13 o 
  -7   0   3      341.46      344.94     25.94 o 
  -6   0   3        8.50       25.47     10.70 o 
  -5   0   3     1479.56     1514.06     57.21 o 
  -4   0   3      927.77      908.72     25.49 o 
  -3   0   3      247.90      170.12      7.78 o 
  -2   0   3      951.47      843.36     18.32 o 
  -1   0   3      253.94      249.77      4.61 o 
   0   0   3     6011.78     5910.03     57.08 o 
   1   0   3      181.92      178.79     11.68 o 
   2   0   3     2199.48     2324.12     66.90 o 
   3   0   3     3086.07     3054.36     50.54 o 
   4   0   3       24.05       25.51      3.72 o 
   5   0   3      875.97      861.14     27.88 o 
   6   0   3       34.42       36.33      4.42 o 
   7   0   3      119.16      107.98     11.18 o 
   8   0   3      108.26      117.39     12.33 o 
   9   0   3        4.37       -5.64      6.52 o 
  -9   1   3       10.83       10.37     15.37 o 
  -8   1   3      135.54      129.30     14.47 o 
  -7   1   3       16.90       18.62      6.23 o 
  -6   1   3      640.38      583.58     23.33 o 
  -5   1   3      768.12      804.17     26.77 o 
  -4   1   3     1134.51     1176.41     30.34 o 
  -3   1   3     2099.01     2005.82     74.53 o 
  -2   1   3      111.97      131.11     10.38 o 
  -1   1   3     6769.00     6865.96     59.75 o 
   0   1   3     3844.18     3695.59     51.40 o 
   1   1   3     3512.16     3518.80     50.90 o 
   2   1   3       24.95       31.02      3.19 o 
   3   1   3       72.86       74.57      2.79 o 
   4   1   3     1628.62     1481.37     21.46 o 
   5   1   3      382.76      385.77     10.31 o 
   6   1   3      519.15      472.64     14.00 o 
   7   1   3      249.45      264.30     17.01 o 
   8   1   3        3.69        1.29      4.12 o 
   9   1   3       52.81       76.72     11.07 o 
  -9   2   3       55.14       57.97     10.79 o 
  -8   2   3        4.81       12.12      6.09 o 
  -7   2   3      252.67      244.01     16.64 o 
  -6   2   3      119.94      138.18     11.41 o 
  -5   2   3      381.15      379.35     10.47 o 
  -4   2   3     1318.98     1321.35     22.32 o 
  -3   2   3        2.49        3.32      3.51 o 
  -2   2   3     2991.43     3072.73     35.62 o 
  -1   2   3     1142.89     1023.05     73.99 o 
   0   2   3     4908.30     4912.54     49.86 o 
   1   2   3     1848.34     1811.33     20.01 o 
   2   2   3       41.98       55.18      4.43 o 
   3   2   3     4723.09     4255.41    109.57 o 
   4   2   3      341.51      331.51      9.78 o 
   5   2   3     1161.21     1127.00     21.55 o 
   6   2   3      168.53      170.27      7.47 o 
   7   2   3       23.63       13.00      5.41 o 
   8   2   3      105.91      123.01     11.57 o 
   9   2   3        0.03       -5.79      5.79 o 
  -8   3   3      148.13      150.64     27.19 o 
  -7   3   3       12.39       14.75      5.96 o 
  -6   3   3      324.97      327.19     12.16 o 
  -5   3   3      627.73      635.01     16.24 o 
  -4   3   3      129.62      129.36      5.45 o 
  -3   3   3     2634.21     2601.30     38.04 o 
  -2   3   3      246.09      250.80      5.98 o 
  -1   3   3     2098.72     2122.88     36.42 o 
   0   3   3     1666.23     1600.15     26.75 o 
   1   3   3     1157.17     1157.52     16.30 o 
   2   3   3     3434.94     3432.33     42.38 o 
   3   3   3      672.39      597.00     21.29 o 
   4   3   3     1280.01     1142.38     36.06 o 
   5   3   3      727.65      723.60     25.49 o 
   6   3   3      149.74      132.51      9.97 o 
   7   3   3      382.70      362.97     25.73 o 
   8   3   3       36.77       45.91      8.24 o 
   9   3   3       43.87       43.77     10.77 o 
  -8   4   3        1.07       -0.54      4.69 o 
  -7   4   3      129.78      122.67     11.34 o 
  -6   4   3      306.11      285.48     11.89 o 
  -5   4   3       42.06       47.29      6.99 o 
  -4   4   3     1122.88     1120.06     43.14 o 
  -3   4   3       47.15       50.41      3.63 o 
  -2   4   3     2502.85     2507.73     35.44 o 
  -1   4   3     1840.73     1835.31     37.65 o 
   0   4   3     1301.17     1322.64     19.53 o 
   1   4   3     3998.19     3844.47     81.80 o 
   2   4   3        3.31        5.70      3.26 o 
   3   4   3     3653.45     3690.64     78.44 o 
   4   4   3     1108.91     1096.80     25.00 o 
   5   4   3      269.15      250.63      8.34 o 
   6   4   3      480.56      493.88     16.69 o 
   7   4   3       19.72       29.52      6.53 o 
   8   4   3       86.72       77.86     10.48 o 
   9   4   3       12.23       -1.73      6.53 o 
  -8   5   3       65.60       82.30     20.61 o 
  -7   5   3       64.98       62.78      8.81 o 
  -6   5   3       89.21       78.65      6.19 o 
  -5   5   3      678.00      666.98     19.47 o 
  -4   5   3        3.53        8.33      4.68 o 
  -3   5   3     1557.19     1600.95     29.21 o 
  -2   5   3      376.76      351.90      8.81 o 
  -1   5   3       35.22       28.16      2.04 o 
   0   5   3     2045.26     1976.62     28.97 o 
   1   5   3        3.89        8.14      4.31 o 
   2   5   3     2779.15     2839.21     46.91 o 
   3   5   3      944.38      930.36     18.89 o 
   4   5   3      592.85      590.78     15.30 o 
   5   5   3     1207.95     1144.62     35.71 o 
   6   5   3       27.97       21.93      3.80 o 
   7   5   3      388.09      378.65     20.23 o 
   8   5   3      105.80      125.69     12.36 o 
   9   5   3       20.64       25.69     11.05 o 
  -8   6   3       11.49       -0.10      5.97 o 
  -7   6   3       34.87       50.47     13.36 o 
  -6   6   3      203.81      189.39      9.76 o 
  -5   6   3       42.33       51.67      7.15 o 
  -4   6   3      493.81      504.22     16.59 o 
  -3   6   3      299.20      285.83      9.11 o 
  -2   6   3      528.03      530.79     22.49 o 
  -1   6   3     2376.59     2187.97     77.16 o 
   0   6   3      127.31      110.99      6.00 o 
   1   6   3     3090.08     3172.24     50.89 o 
   2   6   3      302.58      267.48     11.61 o 
   3   6   3     1019.57     1016.12     21.54 o 
   4   6   3     1192.21     1218.78     27.40 o 
   5   6   3       24.92       25.35      4.22 o 
   6   6   3      361.18      357.37     17.26 o 
   7   6   3       73.72       81.19      9.90 o 
   8   6   3       81.12       76.53     11.71 o 
  -7   7   3       61.85       49.63     14.50 o 
  -6   7   3        4.84       16.58      6.95 o 
  -5   7   3      279.25      323.15     18.57 o 
  -4   7   3       58.87       67.46      8.30 o 
  -3   7   3      733.33      704.67     25.51 o 
  -2   7   3      611.50      604.88     22.31 o 
  -1   7   3       71.69       97.08     31.23 o 
   0   7   3     1505.03     1441.55     38.41 o 
   1   7   3      365.93      351.09      9.33 o 
   2   7   3      668.55      707.03     18.99 o 
   3   7   3      903.89      864.18     21.42 o 
   4   7   3      112.43      111.68      6.65 o 
   5   7   3      865.95      895.13     29.45 o 
   6   7   3       36.54       29.02      6.85 o 
   7   7   3      162.20      141.51     15.06 o 
   8   7   3       88.22       73.51     11.93 o 
  -6   8   3       61.16       65.30      9.90 o 
  -5   8   3       16.39       21.10      6.26 o 
  -4   8   3      131.38      123.15     10.73 o 
  -3   8   3      291.48      310.31     18.24 o 
  -2   8   3       43.01       45.91      6.62 o 
  -1   8   3      874.51      852.70     28.91 o 
   0   8   3       15.85       20.97      5.04 o 
   1   8   3     1780.77     1760.67     50.53 o 
   2   8   3     1197.83     1224.62     26.57 o 
   3   8   3      216.62      229.80      9.79 o 
   4   8   3      622.80      609.97     19.06 o 
   5   8   3        8.41       22.89      8.16 o 
   6   8   3      163.96      168.12     14.36 o 
   7   8   3       99.17       84.95     11.86 o 
   8   8   3       28.86       10.48      9.71 o 
  -6   9   3        0.47       24.00      8.23 o 
  -5   9   3       57.05       48.11     10.10 o 
  -4   9   3       47.76       55.30      9.18 o 
  -3   9   3      172.03      181.52     14.09 o 
  -2   9   3      336.82      341.22     17.86 o 
  -1   9   3        1.27        0.35      4.88 o 
   0   9   3      489.10      489.36     21.68 o 
   1   9   3      261.66      275.67     23.32 o 
   2   9   3      192.23      194.10     12.98 o 
   3   9   3      460.57      439.16     14.44 o 
   4   9   3       11.94       17.24      4.09 o 
   5   9   3      419.00      413.20     16.18 o 
   6   9   3      162.74      157.89     11.55 o 
   7   9   3       56.13       64.31     21.09 o 
  -5  10   3       20.10       21.15      8.55 o 
  -4  10   3       25.49       23.92      8.28 o 
  -3  10   3      129.85      138.34     12.93 o 
  -2  10   3        1.45       13.65     17.97 o 
  -1  10   3      312.19      302.38     18.22 o 
   0  10   3       75.81      101.74     10.78 o 
   1  10   3      378.18      366.08     21.94 o 
   2  10   3      480.66      539.26     26.25 o 
   3  10   3       18.99       42.25     16.69 o 
   4  10   3      300.78      283.83     19.92 o 
   5  10   3       38.08       42.17      8.58 o 
   6  10   3       68.15       83.06     17.21 o 
  -4  11   3       26.84       38.39      9.66 o 
  -3  11   3        1.98        0.05      4.03 o 
  -2  11   3       99.64       93.89     12.64 o 
  -1  11   3       53.05       49.20      9.28 o 
   0  11   3       97.81       96.34     11.63 o 
   1  11   3      167.53      181.02     15.26 o 
   2  11   3        5.90        1.75      9.38 o 
   3  11   3      169.88      180.73     15.44 o 
   4  11   3       32.57       28.26      8.32 o 
   5  11   3      120.42       99.63     14.20 o 
  -2  12   3        0.14        1.51      7.37 o 
  -1  12   3       94.04      106.78     13.41 o 
   0  12   3       59.94       40.71     11.86 o 
   1  12   3       10.19       19.60     10.06 o 
   2  12   3       97.52       83.48     12.98 o 
   3  12   3        3.86       10.45     11.44 o 
   4  12   3       73.94       89.43     14.66 o 
  -2 -10   4       28.50       61.05     21.35 o 
  -1 -10   4        6.21       22.46      8.99 o 
   0 -10   4       16.44       21.29      8.74 o 
   1 -10   4       39.60       32.63     10.46 o 
   2 -10   4        0.12        3.85      7.07 o 
  -4  -9   4        1.12       13.12     13.63 o 
  -3  -9   4       91.61       77.05     19.48 o 
  -2  -9   4        9.78        2.34      4.73 o 
  -1  -9   4      107.45      122.21     25.43 o 
   0  -9   4       48.73       32.90     10.10 o 
   1  -9   4        6.16        5.18      9.27 o 
   2  -9   4       26.95       39.95     21.04 o 
   3  -9   4        1.19       19.80     11.61 o 
   4  -9   4       17.04       39.74     14.99 o 
  -5  -8   4       10.23        0.79      7.40 o 
  -4  -8   4      167.83      130.29     15.16 o 
  -3  -8   4       20.30       42.50      8.95 o 
  -2  -8   4      110.58      118.04     14.05 o 
  -1  -8   4       33.29       50.72      8.53 o 
   0  -8   4       33.96       41.37      8.72 o 
   1  -8   4      119.32      123.47     12.36 o 
   2  -8   4        0.52        0.20      5.55 o 
   3  -8   4       86.05       84.40     11.74 o 
   4  -8   4       33.08       35.01     14.11 o 
   5  -8   4        4.39       15.86      7.87 o 
  -6  -7   4       57.38       55.23      9.87 o 
  -5  -7   4      216.65      199.96     15.79 o 
  -4  -7   4       20.80       22.95      7.52 o 
  -3  -7   4      270.85      251.62     12.93 o 
  -2  -7   4      123.60      106.98      7.32 o 
  -1  -7   4       97.20      101.25     10.96 o 
   0  -7   4      219.56      229.93     18.12 o 
   1  -7   4       12.95       23.23      6.65 o 
   2  -7   4      174.77      175.50     16.47 o 
   3  -7   4        2.64       19.06      9.15 o 
   4  -7   4       47.22       38.70      8.53 o 
   5  -7   4       22.88        8.50      6.75 o 
   6  -7   4        0.00        9.54     10.16 o 
  -7  -6   4       40.49       37.40     16.14 o 
  -6  -6   4      146.64      160.01     15.77 o 
  -5  -6   4        0.00        2.06      4.47 o 
  -4  -6   4      342.29      372.93     19.75 o 
  -3  -6   4       52.96       60.59      5.91 o 
  -2  -6   4      206.46      209.74      9.23 o 
  -1  -6   4      267.22      277.50     22.78 o 
   0  -6   4        1.30        7.68      4.78 o 
   1  -6   4      475.47      435.38     33.72 o 
   2  -6   4       63.21       64.02     15.85 o 
   3  -6   4      104.26      112.24     23.04 o 
   4  -6   4      106.07      124.17     12.99 o 
   5  -6   4        0.48        3.44      4.64 o 
   6  -6   4       31.81       31.00      8.94 o 
   7  -6   4        0.70        2.76      9.10 o 
  -7  -5   4      125.16      139.26     27.69 o 
  -6  -5   4        0.45       -2.26      4.58 o 
  -5  -5   4      475.71      489.17     24.64 o 
  -4  -5   4       26.01       19.41      6.26 o 
  -3  -5   4      458.61      443.47     18.09 o 
  -2  -5   4      696.69      691.89     18.97 o 
  -1  -5   4       37.41       42.71      7.94 o 
   0  -5   4      681.26      670.12     20.29 o 
   1  -5   4       34.93       40.28      4.24 o 
   2  -5   4      469.10      469.82     14.70 o 
   3  -5   4      122.85      120.96      7.37 o 
   4  -5   4       11.12       14.63      4.61 o 
   5  -5   4       50.62       36.68      5.34 o 
   6  -5   4        4.85       19.68     14.62 o 
   7  -5   4       21.27       21.40     12.25 o 
  -8  -4   4       80.43       75.56     12.05 o 
  -7  -4   4       10.57       35.68      9.16 o 
  -6  -4   4      399.06      414.02     23.48 o 
  -5  -4   4       60.59       73.20      9.21 o 
  -4  -4   4       26.77       25.49      5.93 o 
  -3  -4   4      166.19      145.00      8.28 o 
  -2  -4   4       49.43       60.98     13.50 o 
  -1  -4   4     1457.01     1436.93     28.26 o 
   0  -4   4       66.92       61.63      5.54 o 
   1  -4   4      839.28      881.79     20.66 o 
   2  -4   4      640.87      644.47     16.93 o 
   3  -4   4      112.95      125.44      7.29 o 
   4  -4   4      397.29      371.55     12.81 o 
   5  -4   4       29.36       34.90     11.08 o 
   6  -4   4       65.91       55.37     12.06 o 
   7  -4   4       12.30       42.81     18.37 o 
   8  -4   4        5.33       25.74     13.29 o 
  -8  -3   4        0.77       19.81     13.65 o 
  -7  -3   4      309.55      329.28     20.41 o 
  -6  -3   4       22.06       23.66      6.91 o 
  -5  -3   4      499.01      529.88     23.42 o 
  -4  -3   4      424.68      430.45     18.91 o 
  -3  -3   4       79.92       79.18      4.06 o 
  -2  -3   4     2525.67     2543.64     40.43 o 
  -1  -3   4       54.26       71.16      4.02 o 
   0  -3   4      726.85      774.00     17.21 o 
   1  -3   4      175.18      144.09      6.52 o 
   2  -3   4      235.27      229.33     11.62 o 
   3  -3   4      622.58      598.92     16.10 o 
   4  -3   4       15.15       18.39      7.04 o 
   5  -3   4      105.42      101.93      8.76 o 
   6  -3   4      102.80      103.13      8.09 o 
   7  -3   4       23.94       24.52      7.18 o 
   8  -3   4       25.28       23.19      8.17 o 
  -8  -2   4      177.54      149.49     16.41 o 
  -7  -2   4        1.81        3.01      6.82 o 
  -6  -2   4      404.87      400.48     20.92 o 
  -5  -2   4      404.75      405.14     25.52 o 
  -4  -2   4       80.86       88.62      8.16 o 
  -3  -2   4     1407.52     1392.64     35.83 o 
  -2  -2   4       15.94       18.20      2.46 o 
  -1  -2   4     1885.94     1927.89     29.52 o 
   0  -2   4     1132.72     1121.09     20.34 o 
   1  -2   4      654.05      658.05     15.07 o 
   2  -2   4     2597.18     2593.27     41.91 o 
   3  -2   4       18.28       25.86      3.33 o 
   4  -2   4      594.38      586.73     14.99 o 
   5  -2   4      127.89      125.72      6.37 o 
   6  -2   4       73.17       71.61      5.91 o 
   7  -2   4       39.35       47.19     17.73 o 
   8  -2   4        2.41       33.70     28.60 o 
   9  -2   4        4.79       -5.10     11.59 o 
  -7  -1   4      224.28      208.83     16.35 o 
  -6  -1   4      181.38      185.96     13.29 o 
  -5  -1   4      304.81      281.00     15.30 o 
  -4  -1   4     1187.19     1255.27     36.26 o 
  -3  -1   4       12.28       14.93      3.81 o 
  -2  -1   4     4941.45     4768.56    107.87 o 
  -1  -1   4      997.32     1005.06     16.44 o 
   0  -1   4     1214.27     1183.52     21.44 o 
   1  -1   4     2454.98     2419.68     35.08 o 
   2  -1   4       74.16       81.11      3.85 o 
   3  -1   4      893.38      869.30     17.90 o 
   4  -1   4      177.05      180.65     17.51 o 
   5  -1   4      202.44      179.68      9.40 o 
   6  -1   4      400.26      361.07     21.75 o 
   7  -1   4        6.78       25.27     14.46 o 
   8  -1   4       52.00       63.56     11.08 o 
   9  -1   4        7.77       36.73     10.55 o 
  -8   0   4      143.35      134.79     21.23 o 
  -7   0   4       99.50      103.01     11.09 o 
  -6   0   4      185.32      210.21     14.52 o 
  -5   0   4      649.36      663.33     24.52 o 
  -4   0   4      433.06      435.15     17.11 o 
  -3   0   4     1445.00     1432.08     34.47 o 
  -2   0   4      970.05      987.43     23.47 o 
  -1   0   4     2300.10     2227.47     32.93 o 
   0   0   4     2112.90     2107.50     36.72 o 
   1   0   4      482.89      503.97      9.83 o 
   2   0   4     4389.75     4140.75     72.89 o 
   3   0   4     1820.65     1945.22     49.77 o 
   4   0   4      627.46      654.01     30.87 o 
   5   0   4      440.41      404.07     37.19 o 
   6   0   4       28.90       29.03     13.65 o 
   7   0   4       90.63       83.05      9.85 o 
   8   0   4        4.06       -1.44      4.24 o 
   9   0   4       16.81       23.66     10.32 o 
  -8   1   4       41.34       48.56      9.30 o 
  -7   1   4      189.58      181.26     27.80 o 
  -6   1   4      487.15      500.00     22.37 o 
  -5   1   4       97.18       89.94      8.59 o 
  -4   1   4     1285.48     1323.56     53.41 o 
  -3   1   4      480.21      509.69     16.04 o 
  -2   1   4     7205.51     7132.78    177.32 o 
  -1   1   4     3359.90     3353.06     89.21 o 
   0   1   4     1384.51     1418.48     20.49 o 
   1   1   4     3933.05     3968.99     43.82 o 
   2   1   4      652.07      676.53     17.57 o 
   3   1   4     2377.94     2410.34    134.39 o 
   4   1   4      418.81      425.95     21.06 o 
   5   1   4      140.90      166.23     13.50 o 
   6   1   4      508.48      510.98     22.16 o 
   7   1   4       19.53       19.92      6.39 o 
   8   1   4       73.40       86.56     10.73 o 
   9   1   4       34.65       57.55     14.99 o 
  -8   2   4       80.32       66.15     10.36 o 
  -7   2   4      127.18      128.31     11.99 o 
  -6   2   4       10.52       26.44      6.36 o 
  -5   2   4      861.49      861.47     28.69 o 
  -4   2   4       25.25       33.27      5.47 o 
  -3   2   4     1060.06     1079.68     27.13 o 
  -2   2   4     2304.07     2287.37     30.01 o 
  -1   2   4     1590.36     1545.75     66.03 o 
   0   2   4     2952.42     3066.17     50.39 o 
   1   2   4      451.19      437.87      7.97 o 
   2   2   4     4023.40     4112.47     69.47 o 
   3   2   4     3227.72     3368.68     66.38 o 
   4   2   4     1230.34     1252.94     47.73 o 
   5   2   4      891.69      874.59     28.30 o 
   6   2   4        4.26       21.71     15.75 o 
   7   2   4      232.61      238.56     15.96 o 
   8   2   4       38.25       51.49     13.63 o 
   9   2   4       37.68       29.22      8.50 o 
  -8   3   4       63.06       69.75     10.85 o 
  -7   3   4       90.11       63.37      9.40 o 
  -6   3   4      447.34      471.42     22.01 o 
  -5   3   4       48.92       43.68      8.30 o 
  -4   3   4     2368.66     2270.60     49.43 o 
  -3   3   4      614.49      642.39     13.47 o 
  -2   3   4     1757.27     1834.00     31.10 o 
  -1   3   4     1682.90     1708.62     25.93 o 
   0   3   4      130.76      140.80      4.59 o 
   1   3   4     3200.69     3130.40     46.93 o 
   2   3   4      882.12      803.18     24.76 o 
   3   3   4     1338.85     1325.22     49.35 o 
   4   3   4      468.45      444.55     15.86 o 
   5   3   4        0.09       -3.59      3.59 o 
   6   3   4      581.01      560.95     23.48 o 
   7   3   4       93.31      103.62     16.37 o 
   8   3   4       94.27       77.54     10.57 o 
   9   3   4       96.42       98.50     14.39 o 
  -8   4   4       27.13       30.33      8.31 o 
  -7   4   4      105.66      112.66     11.56 o 
  -6   4   4       10.55       20.75      6.64 o 
  -5   4   4      806.70      789.40     19.96 o 
  -4   4   4      233.46      234.54     11.62 o 
  -3   4   4      453.20      441.45     11.45 o 
  -2   4   4     3215.92     3181.74     46.23 o 
  -1   4   4      105.89      121.90      4.67 o 
   0   4   4     7841.53     8335.21     98.39 o 
   1   4   4      954.00      925.27     27.47 o 
   2   4   4     1732.85     1668.10     42.08 o 
   3   4   4     1552.64     1551.91     51.88 o 
   4   4   4      433.58      372.70     30.68 o 
   5   4   4      927.40      888.27     28.45 o 
   6   4   4       68.14       78.66      9.41 o 
   7   4   4      180.76      161.92     13.29 o 
   8   4   4       55.57       57.62      9.30 o 
   9   4   4       33.72       31.81      8.96 o 
  -8   5   4       34.87       74.01     19.70 o 
  -7   5   4        5.70        6.87      5.24 o 
  -6   5   4      202.05      176.32      9.22 o 
  -5   5   4        0.63        7.14      8.89 o 
  -4   5   4     1304.41     1337.10     29.61 o 
  -3   5   4      652.70      634.66     26.57 o 
  -2   5   4      112.05      119.59      4.95 o 
  -1   5   4     1824.88     1827.57     39.91 o 
   0   5   4      333.48      316.66      8.55 o 
   1   5   4     1282.41     1216.09     26.40 o 
   2   5   4     1599.33     1640.59     27.50 o 
   3   5   4       20.91       23.63      3.10 o 
   4   5   4     1066.57     1019.02     21.42 o 
   5   5   4       55.12       53.85      4.03 o 
   6   5   4      536.89      512.23     27.16 o 
   7   5   4      168.64      186.28     14.23 o 
   8   5   4       44.43       38.52     10.05 o 
   9   5   4       98.77       84.09     12.45 o 
  -7   6   4       91.37      126.33     19.80 o 
  -6   6   4       13.66       26.34      7.07 o 
  -5   6   4      285.86      300.88     12.12 o 
  -4   6   4      203.39      200.89      9.65 o 
  -3   6   4       39.51       46.60      4.39 o 
  -2   6   4     1747.27     1660.27     49.10 o 
  -1   6   4       24.02       26.88      2.71 o 
   0   6   4     2905.69     3154.93     48.68 o 
   1   6   4      718.98      717.34     15.44 o 
   2   6   4      645.42      640.47     14.92 o 
   3   6   4     1760.73     1782.62     76.03 o 
   4   6   4        7.61        7.24      3.72 o 
   5   6   4      373.92      351.82     11.70 o 
   6   6   4      159.80      166.76     11.95 o 
   7   6   4       44.41       43.71      8.47 o 
   8   6   4       82.62       95.18     11.85 o 
  -7   7   4        0.46       21.57     11.83 o 
  -6   7   4       76.65       70.35      8.69 o 
  -5   7   4      122.45      116.92     10.18 o 
  -4   7   4      169.88      158.32      8.00 o 
  -3   7   4      615.10      601.32     16.01 o 
  -2   7   4        2.58        5.95      6.56 o 
  -1   7   4     1059.61      993.14     66.69 o 
   0   7   4      587.82      551.42     12.87 o 
   1   7   4      232.14      243.76      8.52 o 
   2   7   4      819.46      766.78     18.56 o 
   3   7   4        0.00        5.69      2.97 o 
   4   7   4      860.16      938.18     24.69 o 
   5   7   4      242.96      208.16      9.88 o 
   6   7   4      251.64      266.88     17.72 o 
   7   7   4      226.09      236.34     35.93 o 
   8   7   4        2.27       -1.82      5.69 o 
  -6   8   4       15.00       21.48      7.00 o 
  -5   8   4       68.09       77.93      9.65 o 
  -4   8   4      199.31      211.57     14.93 o 
  -3   8   4        9.93        3.58      5.19 o 
  -2   8   4      355.68      369.94     19.53 o 
  -1   8   4      227.10      197.61     11.70 o 
   0   8   4      310.49      306.77     14.99 o 
   1   8   4      704.97      682.48     23.19 o 
   2   8   4       53.01       67.71      5.44 o 
   3   8   4      928.41      925.80     24.48 o 
   4   8   4       95.86      100.90      7.21 o 
   5   8   4      146.05      150.69      9.45 o 
   6   8   4      170.14      155.04     12.23 o 
   7   8   4       14.77        7.35      5.68 o 
   8   8   4       76.41       89.22     12.82 o 
  -6   9   4       28.10       40.21     14.47 o 
  -5   9   4      100.69      103.47     12.87 o 
  -4   9   4        7.43        3.65      9.34 o 
  -3   9   4      265.96      279.82     22.56 o 
  -2   9   4       79.41       77.12      8.56 o 
  -1   9   4      356.10      340.73     25.31 o 
   0   9   4      534.26      572.95     24.04 o 
   1   9   4        6.78       19.07      5.72 o 
   2   9   4      178.00      171.52     12.13 o 
   3   9   4       31.24       33.71      7.36 o 
   4   9   4      259.65      288.50     12.91 o 
   5   9   4      232.68      234.17     12.09 o 
   6   9   4       36.40       41.35      7.58 o 
   7   9   4      123.49      126.14     13.00 o 
  -5  10   4        0.54       -1.80      7.37 o 
  -4  10   4       99.66       96.12     11.56 o 
  -3  10   4       40.09       29.87     10.33 o 
  -2  10   4       95.44       94.94     12.02 o 
  -1  10   4      180.19      173.49     13.74 o 
   0  10   4       38.45       53.45      8.43 o 
   1  10   4      437.05      485.14     24.70 o 
   2  10   4       48.71       39.41      8.28 o 
   3  10   4      296.96      276.79     17.74 o 
   4  10   4      172.98      183.73     20.30 o 
   5  10   4       36.22       44.78      9.19 o 
   6  10   4      100.79       94.05     12.51 o 
  -4  11   4        0.14       11.79     10.16 o 
  -3  11   4       54.18       43.99     10.49 o 
  -2  11   4       72.81       47.54      9.47 o 
  -1  11   4       15.54       29.26      7.96 o 
   0  11   4      163.37      170.49     17.54 o 
   1  11   4        7.50        9.90      5.84 o 
   2  11   4      146.03      156.61     13.97 o 
   3  11   4      126.62      123.57     14.79 o 
   4  11   4       33.58       40.40      9.96 o 
   5  11   4      116.94      103.08     18.37 o 
  -2  12   4       31.21       51.49     10.90 o 
  -1  12   4       85.94      103.58     13.03 o 
   0  12   4        1.30       27.83      8.70 o 
   1  12   4      119.85      127.97     14.14 o 
   2  12   4       28.88       23.02      8.24 o 
   3  12   4       72.66       64.67     11.44 o 
   4  12   4      106.12       99.52     15.47 o 
  -3  -9   5       26.79       30.28     14.52 o 
  -2  -9   5       24.42       30.47     15.58 o 
  -1  -9   5       75.63       56.10     10.86 o 
   0  -9   5        0.34       15.64      7.92 o 
   1  -9   5       27.94       31.52      9.39 o 
   2  -9   5        3.26       17.82     11.88 o 
   3  -9   5        2.32       -0.07      4.57 o 
  -4  -8   5       17.62       20.76     11.69 o 
  -3  -8   5       70.50       93.59     18.74 o 
  -2  -8   5       88.28       81.86     11.97 o 
  -1  -8   5        2.34       13.96     21.36 o 
   0  -8   5       72.32       63.98     10.56 o 
   1  -8   5       20.19       26.48      7.97 o 
   2  -8   5       33.29       50.50     15.26 o 
   3  -8   5       42.45       47.37     10.35 o 
   4  -8   5        1.68       11.72      7.37 o 
  -5  -7   5       16.64       -1.51      6.90 o 
  -4  -7   5       73.43       62.44     11.05 o 
  -3  -7   5       82.97       78.53     10.15 o 
  -2  -7   5        6.03        8.08      3.57 o 
  -1  -7   5      201.38      197.55     12.27 o 
   0  -7   5       66.19       58.48      8.85 o 
   1  -7   5       67.37       60.78      9.53 o 
   2  -7   5       53.07      121.79     49.61 o 
   3  -7   5        0.02        6.81      6.21 o 
   4  -7   5       17.54       10.10     10.07 o 
   5  -7   5        0.73       30.82      9.50 o 
  -6  -6   5       27.79       44.33     10.54 o 
  -5  -6   5       95.05      110.58     12.60 o 
  -4  -6   5      139.56      132.73     12.01 o 
  -3  -6   5       26.07       35.22      6.72 o 
  -2  -6   5      202.81      190.20     10.13 o 
  -1  -6   5       44.74       44.67      5.16 o 
   0  -6   5      300.55      298.91     13.94 o 
   1  -6   5      102.99      101.62      7.13 o 
   2  -6   5       32.10       32.58      7.48 o 
   3  -6   5       72.41       70.77     10.04 o 
   4  -6   5       25.74       36.16     10.34 o 
   5  -6   5       33.60       28.44      8.49 o 
   6  -6   5        9.73       40.78     14.05 o 
  -7  -5   5       15.88       29.27      9.01 o 
  -6  -5   5      137.98      136.30     13.89 o 
  -5  -5   5      105.15      117.06     21.68 o 
  -4  -5   5       39.78       47.55     22.83 o 
  -3  -5   5      916.25      929.80     33.36 o 
  -2  -5   5      124.71      112.50      6.85 o 
  -1  -5   5      571.81      570.98     16.63 o 
   0  -5   5      255.42      265.55     11.02 o 
   1  -5   5       58.69       56.72      6.18 o 
   2  -5   5      230.71      227.98     10.14 o 
   3  -5   5        2.70        6.18      3.45 o 
   4  -5   5      115.04      100.10      7.51 o 
   5  -5   5       13.96       21.14      5.07 o 
   6  -5   5       19.81       28.82     13.07 o 
   7  -5   5       15.46       41.10     15.01 o 
  -7  -4   5      223.03      233.62     28.54 o 
  -6  -4   5       35.29       50.55     21.97 o 
  -5  -4   5      114.59      114.00     11.55 o 
  -4  -4   5      524.94      534.81     23.47 o 
  -3  -4   5        6.68        3.78      4.64 o 
  -2  -4   5      438.47      431.11     13.17 o 
  -1  -4   5      238.94      220.24      8.76 o 
   0  -4   5      164.10      162.35      7.84 o 
   1  -4   5      763.84      779.13     21.25 o 
   2  -4   5       26.89       25.60      4.95 o 
   3  -4   5      190.76      185.62     10.61 o 
   4  -4   5      143.11      139.95      9.31 o 
   5  -4   5      102.72       75.07     12.24 o 
   6  -4   5       57.88       66.08     30.71 o 
   7  -4   5        0.00       34.42     16.99 o 
  -7  -3   5       39.94       48.48      9.84 o 
  -6  -3   5       87.84       89.02     22.99 o 
  -5  -3   5      364.36      383.70     22.10 o 
  -4  -3   5        3.01       20.54      9.84 o 
  -3  -3   5     3270.97     3188.96     78.24 o 
  -2  -3   5      207.46      203.58      7.49 o 
  -1  -3   5      785.40      798.47     18.75 o 
   0  -3   5      803.77      794.01     33.57 o 
   1  -3   5       30.39       36.36      4.63 o 
   2  -3   5      778.41      744.90     31.60 o 
   3  -3   5        4.80       12.56      5.01 o 
   4  -3   5      102.41       95.48      6.64 o 
   5  -3   5       81.95       89.57      6.79 o 
   6  -3   5       11.04       19.09      6.28 o 
   7  -3   5       44.50       53.01      9.06 o 
   8  -3   5        4.92       29.38     22.84 o 
  -8  -2   5        2.80       22.27     20.36 o 
  -7  -2   5      102.05      101.78     13.71 o 
  -6  -2   5      238.25      268.77     19.07 o 
  -5  -2   5       14.83       18.08      5.95 o 
  -4  -2   5      845.41      847.99     33.60 o 
  -3  -2   5       50.40       46.58      6.83 o 
  -2  -2   5      329.82      312.40     11.17 o 
  -1  -2   5     1249.82     1247.65     24.00 o 
   0  -2   5        8.40       16.67      3.21 o 
   1  -2   5     2427.05     2557.27     44.19 o 
   2  -2   5      162.81      160.59      7.16 o 
   3  -2   5      665.31      667.85     17.45 o 
   4  -2   5      696.58      657.26     17.74 o 
   5  -2   5      137.97      126.44      7.08 o 
   6  -2   5      125.82      119.14     12.78 o 
   7  -2   5        0.48       11.01      8.84 o 
   8  -2   5       21.28       42.17     11.00 o 
  -8  -1   5       85.63       68.72     12.25 o 
  -7  -1   5      128.15      142.72     14.41 o 
  -6  -1   5      100.37       95.15     11.07 o 
  -5  -1   5      717.56      729.82     28.65 o 
  -4  -1   5      139.67      160.88     11.40 o 
  -3  -1   5     1813.45     1840.74     47.12 o 
  -2  -1   5      342.57      309.28     22.36 o 
  -1  -1   5      513.33      544.02     14.07 o 
   0  -1   5     1781.22     1768.23     30.72 o 
   1  -1   5       36.24       39.04      3.50 o 
   2  -1   5      931.85      938.41     19.51 o 
   3  -1   5       29.61       28.11      4.78 o 
   4  -1   5       93.59       83.59      7.89 o 
   5  -1   5      395.38      426.99     25.52 o 
   6  -1   5        3.97        7.69      9.00 o 
   7  -1   5       95.70      110.43     24.49 o 
   8  -1   5       35.97       36.55      9.79 o 
  -8   0   5       65.72       65.45     10.97 o 
  -7   0   5       30.02       33.05      8.07 o 
  -6   0   5      555.99      575.71     26.42 o 
  -5   0   5        6.67       11.49      7.16 o 
  -4   0   5      821.30      812.14     27.59 o 
  -3   0   5     1281.90     1287.77     35.05 o 
  -2   0   5      323.58      285.52     20.49 o 
  -1   0   5     1374.96     1341.63     34.30 o 
   0   0   5       26.88       29.98      3.09 o 
   1   0   5     1811.66     1832.53     40.78 o 
   2   0   5      522.09      523.91     14.32 o 
   3   0   5     1264.39     1175.13     32.80 o 
   4   0   5     1174.52     1155.77     61.35 o 
   5   0   5       35.87       30.32      6.92 o 
   6   0   5      149.97      154.26     12.75 o 
   7   0   5       19.56       39.48     14.28 o 
   8   0   5       34.39       18.26      7.84 o 
   9   0   5       14.71        3.19      6.35 o 
  -8   1   5       33.11       40.79      9.12 o 
  -7   1   5      176.95      176.98     14.52 o 
  -6   1   5       39.40       48.55      8.42 o 
  -5   1   5      595.70      560.41     22.86 o 
  -4   1   5      753.56      750.33     25.83 o 
  -3   1   5      850.83      893.95     45.46 o 
  -2   1   5     1017.44      940.49     27.73 o 
  -1   1   5        6.49        8.37      1.96 o 
   0   1   5     1726.58     1729.80     27.20 o 
   1   1   5     1888.92     1839.65     39.38 o 
   2   1   5     1248.92     1268.10     31.34 o 
   3   1   5       93.08       83.16      6.68 o 
   4   1   5       49.98       50.20      6.95 o 
   5   1   5      543.74      559.57     23.24 o 
   6   1   5       77.62       89.45     17.52 o 
   7   1   5      122.82      120.86     12.10 o 
   8   1   5       67.37       89.96     11.95 o 
   9   1   5        0.15       28.91      9.25 o 
  -8   2   5       89.09       82.47     17.90 o 
  -7   2   5        2.55       11.49      5.97 o 
  -6   2   5      429.30      439.71     21.79 o 
  -5   2   5      116.45      136.02     14.55 o 
  -4   2   5      374.37      389.26     16.65 o 
  -3   2   5     1596.58     1595.00     40.18 o 
  -2   2   5      165.88      146.28     10.64 o 
  -1   2   5     1429.97     1421.48     40.36 o 
   0   2   5      452.11      462.89     10.23 o 
   1   2   5     1848.49     1923.80     44.90 o 
   2   2   5     1678.96     1690.15     38.85 o 
   3   2   5      243.73      213.25     10.86 o 
   4   2   5      863.06      906.44     33.56 o 
   5   2   5      118.45      153.87     11.40 o 
   6   2   5      184.16      178.10     13.02 o 
   7   2   5      106.65      137.38     12.87 o 
   8   2   5       21.64       19.31      8.17 o 
   9   2   5       14.54        9.97      7.33 o 
  -8   3   5        2.29       22.81     12.24 o 
  -7   3   5      170.89      155.06     14.21 o 
  -6   3   5       47.10       58.82      8.81 o 
  -5   3   5      396.13      386.25     18.21 o 
  -4   3   5      648.70      685.37     24.15 o 
  -3   3   5      295.32      289.85      8.16 o 
  -2   3   5     1638.03     1627.12     28.03 o 
  -1   3   5      507.98      489.35     11.39 o 
   0   3   5     1713.08     1713.84     32.95 o 
   1   3   5     1563.80     1530.38     24.70 o 
   2   3   5      983.26      892.51     61.97 o 
   3   3   5      753.02      708.77     21.65 o 
   4   3   5      287.25      332.43     15.25 o 
   5   3   5      423.81      425.43     19.34 o 
   6   3   5      188.04      179.61     13.22 o 
   7   3   5       59.63       40.55     13.13 o 
   8   3   5       74.63       64.96     14.55 o 
   9   3   5        8.02       26.73      8.68 o 
  -8   4   5       69.44       49.48     11.14 o 
  -7   4   5        4.36        4.27      5.72 o 
  -6   4   5      254.33      243.58     15.99 o 
  -5   4   5      225.29      242.91     14.07 o 
  -4   4   5       38.46       37.56      3.88 o 
  -3   4   5      611.26      626.22     14.84 o 
  -2   4   5      129.41      137.66      7.87 o 
  -1   4   5     1941.38     2066.18     35.38 o 
   0   4   5     1093.37     1117.46     21.47 o 
   1   4   5      740.70      752.57     16.00 o 
   2   4   5     2189.39     2155.58     47.38 o 
   3   4   5        9.13       25.95      8.16 o 
   4   4   5     1128.87     1173.97     35.10 o 
   5   4   5      445.91      488.56     21.35 o 
   6   4   5       75.46       80.58      9.49 o 
   7   4   5      171.11      163.66     13.61 o 
   8   4   5        0.00       12.76      6.79 o 
   9   4   5       10.66       35.05     20.92 o 
  -7   5   5       99.32       74.30     10.58 o 
  -6   5   5      135.28      138.76     12.37 o 
  -5   5   5      111.49      106.24     10.58 o 
  -4   5   5      712.42      693.63     18.67 o 
  -3   5   5        3.38       13.74      3.26 o 
  -2   5   5     1720.85     1744.46     48.25 o 
  -1   5   5      323.65      338.39     10.57 o 
   0   5   5      315.31      323.66      9.52 o 
   1   5   5      778.98      703.73     20.68 o 
   2   5   5        0.17       10.85      4.05 o 
   3   5   5      982.03     1018.88     42.76 o 
   4   5   5      620.83      611.81     33.16 o 
   5   5   5      238.27      233.41     13.70 o 
   6   5   5      356.78      374.48     19.92 o 
   7   5   5        3.11       11.03     13.79 o 
   8   5   5       97.00       82.88     12.77 o 
   9   5   5       33.85       37.30      9.55 o 
  -7   6   5       30.18       27.86     12.57 o 
  -6   6   5       66.06       76.21      9.22 o 
  -5   6   5      233.72      204.77      9.72 o 
  -4   6   5       83.94       89.47      7.46 o 
  -3   6   5      487.10      459.72     14.97 o 
  -2   6   5      459.59      486.87     13.43 o 
  -1   6   5      558.22      602.05     20.62 o 
   0   6   5     1530.08     1522.63     29.07 o 
   1   6   5        1.60        7.41      2.25 o 
   2   6   5     2226.30     2267.38     61.39 o 
   3   6   5      162.74      174.78      7.20 o 
   4   6   5      581.52      571.28     28.24 o 
   5   6   5      423.10      460.77     20.63 o 
   6   6   5        2.82       -4.67      4.67 o 
   7   6   5      136.19      150.07     13.13 o 
   8   6   5        9.43       22.91      8.19 o 
  -7   7   5       24.47       76.04     17.78 o 
  -6   7   5       88.60       78.11     17.41 o 
  -5   7   5        2.98       15.20      8.12 o 
  -4   7   5      382.41      347.74     15.55 o 
  -3   7   5       88.57       93.43      8.26 o 
  -2   7   5      697.31      696.40     21.82 o 
  -1   7   5      620.84      589.04     15.07 o 
   0   7   5       33.25       35.86      5.81 o 
   1   7   5     1144.17     1096.72     24.08 o 
   2   7   5      266.62      268.98      9.65 o 
   3   7   5      252.34      251.98      9.67 o 
   4   7   5      518.49      530.78     28.36 o 
   5   7   5       44.34       39.47      7.59 o 
   6   7   5      384.57      402.14     21.40 o 
   7   7   5       14.94       23.23      7.22 o 
   8   7   5       57.94       68.54     14.60 o 
  -6   8   5        1.81        2.44      5.47 o 
  -5   8   5      111.91       76.39     38.45 o 
  -4   8   5       16.02       17.94      9.27 o 
  -3   8   5      234.73      250.35     30.90 o 
  -2   8   5      375.54      354.04     16.84 o 
  -1   8   5       73.04       88.38     16.68 o 
   0   8   5      745.80      693.04     23.89 o 
   1   8   5       30.31       28.67      3.72 o 
   2   8   5     1101.16     1131.29     27.43 o 
   3   8   5      721.21      724.63     30.79 o 
   4   8   5       79.54       81.73      9.25 o 
   5   8   5      319.20      332.67     18.15 o 
   6   8   5        7.70        4.93      5.00 o 
   7   8   5       65.05       56.44      9.94 o 
   8   8   5       25.90       14.72      8.96 o 
  -5   9   5        3.13        8.16     11.03 o 
  -4   9   5       95.27       97.98     10.52 o 
  -3   9   5       88.42       80.08     11.61 o 
  -2   9   5      161.36      143.97     12.33 o 
  -1   9   5      561.48      595.97     24.70 o 
   0   9   5        4.66        7.74     11.64 o 
   1   9   5      557.41      541.71     31.56 o 
   2   9   5      258.19      228.58      9.85 o 
   3   9   5       99.73       91.10      6.63 o 
   4   9   5      349.23      364.90     19.98 o 
   5   9   5        0.33        7.42     12.99 o 
   6   9   5      177.37      172.25     14.78 o 
   7   9   5       62.58       72.98     11.26 o 
  -5  10   5       32.97       43.04     10.89 o 
  -4  10   5       36.14       50.04      9.37 o 
  -3  10   5       39.18       36.31      8.13 o 
  -2  10   5      192.73      225.62     15.82 o 
  -1  10   5        2.50       -1.46      5.81 o 
   0  10   5      269.77      276.41     16.88 o 
   1  10   5      108.15       87.99      9.58 o 
   2  10   5      258.91      238.63     22.42 o 
   3  10   5      450.70      463.99     25.22 o 
   4  10   5        5.80       18.70     13.49 o 
   5  10   5      189.85      212.14     15.79 o 
   6  10   5       35.11       38.44     12.27 o 
  -4  11   5       37.74       54.72     16.46 o 
  -3  11   5       46.02       61.22     10.48 o 
  -2  11   5        5.15        0.79      4.51 o 
  -1  11   5      148.94      176.22     17.21 o 
   0  11   5       58.35       38.15      8.38 o 
   1  11   5       95.93       85.79     24.48 o 
   2  11   5      146.48      162.23     14.27 o 
   3  11   5        8.51       16.20      6.69 o 
   4  11   5      134.31      139.66     27.05 o 
   5  11   5       15.80       27.17     12.03 o 
  -2  12   5       81.78       82.23     12.38 o 
  -1  12   5        3.05       -1.67      5.41 o 
   0  12   5      123.24      131.25     23.74 o 
   1  12   5       98.00      117.54     13.40 o 
   2  12   5       17.99       18.97     13.68 o 
   3  12   5       92.79      104.32     24.67 o 
   4  12   5        1.30        1.01      7.03 o 
   0  -9   6       31.48       67.55     37.07 o 
  -3  -8   6       34.68       43.76     15.56 o 
  -2  -8   6        6.97       12.15     11.88 o 
  -1  -8   6       19.53       28.62      8.11 o 
   0  -8   6       14.29       30.50     21.49 o 
   1  -8   6        8.29       23.61      8.34 o 
   2  -8   6       23.12       26.88      9.39 o 
   3  -8   6        2.27       22.07     17.90 o 
  -4  -7   6      112.82      121.83     13.24 o 
  -3  -7   6        7.09        0.04      5.47 o 
  -2  -7   6      101.40       89.54     20.69 o 
  -1  -7   6       33.13       27.45      7.63 o 
   0  -7   6       47.33       35.53      7.99 o 
   1  -7   6       43.55       44.44     16.20 o 
   2  -7   6        0.62       28.56     19.63 o 
   3  -7   6       24.87       32.55      8.72 o 
   4  -7   6        0.29       -1.39      4.78 o 
   5  -7   6        5.62       16.59     11.56 o 
  -5  -6   6       89.32       74.88     11.81 o 
  -4  -6   6        0.00       -5.36      5.36 o 
  -3  -6   6      100.66      121.24     12.49 o 
  -2  -6   6       67.31       78.24     11.32 o 
  -1  -6   6       97.31       86.62      9.26 o 
   0  -6   6       97.53       90.83      7.07 o 
   1  -6   6        5.20       12.32      9.87 o 
   2  -6   6       90.82       93.01     10.86 o 
   3  -6   6       31.96       37.75      8.43 o 
   4  -6   6       40.16       36.28     11.92 o 
   5  -6   6       18.40       19.48     12.45 o 
   6  -6   6        0.10       15.51     11.66 o 
  -6  -5   6       38.09       52.61     23.56 o 
  -5  -5   6        0.07        8.59      6.19 o 
  -4  -5   6      192.66      216.85     15.55 o 
  -3  -5   6       28.41       33.46      7.01 o 
  -2  -5   6      309.73      305.61     13.02 o 
  -1  -5   6      191.59      192.05     16.06 o 
   0  -5   6        7.98       14.77      4.11 o 
   1  -5   6      136.99      118.25      8.42 o 
   2  -5   6       26.82       25.17      4.64 o 
   3  -5   6      100.43       89.72     12.98 o 
   4  -5   6       24.26       19.72      5.25 o 
   5  -5   6        2.91       17.68      6.18 o 
   6  -5   6        9.55       18.86     11.93 o 
  -6  -4   6        2.35       -0.43      4.58 o 
  -5  -4   6      272.49      280.64     18.78 o 
  -4  -4   6       30.57       23.83      6.89 o 
  -3  -4   6       83.14       81.39      8.98 o 
  -2  -4   6       15.73       24.41      4.25 o 
  -1  -4   6       54.59       64.15     10.73 o 
   0  -4   6      356.42      388.64     14.52 o 
   1  -4   6       17.49       23.81      5.80 o 
   2  -4   6      206.97      223.50     11.54 o 
   3  -4   6      172.88      161.56      8.87 o 
   4  -4   6       30.71       24.39      5.03 o 
   5  -4   6       47.77       44.00      6.43 o 
   6  -4   6        4.54        7.72      6.19 o 
   7  -4   6        5.32       27.69     13.63 o 
  -7  -3   6        1.49        9.21      7.04 o 
  -6  -3   6      148.87      139.09     14.83 o 
  -5  -3   6       62.53       62.57      9.61 o 
  -4  -3   6      362.81      368.82     19.62 o 
  -3  -3   6      142.98      155.26     14.89 o 
  -2  -3   6       64.49       57.18      8.21 o 
  -1  -3   6      847.69      793.87     20.15 o 
   0  -3   6       12.45       15.08      4.09 o 
   1  -3   6      485.68      500.34     15.99 o 
   2  -3   6       44.00       51.84      5.50 o 
   3  -3   6       98.67      106.28      7.54 o 
   4  -3   6       82.36       78.46      6.42 o 
   5  -3   6        0.62        8.28     12.89 o 
   6  -3   6       17.44       34.36     15.47 o 
   7  -3   6        7.57       20.84      7.40 o 
  -7  -2   6      117.23      134.00     15.85 o 
  -6  -2   6       16.00       17.67      9.13 o 
  -5  -2   6      414.68      434.49     23.81 o 
  -4  -2   6      117.42      111.06     10.28 o 
  -3  -2   6       27.01       29.26      6.17 o 
  -2  -2   6      310.62      280.26     15.99 o 
  -1  -2   6       75.95       71.03      5.87 o 
   0  -2   6      765.36      770.86     19.80 o 
   1  -2   6      181.36      161.24      8.24 o 
   2  -2   6       85.22      106.07      7.23 o 
   3  -2   6      640.32      635.79     23.73 o 
   4  -2   6        0.00        1.09      5.84 o 
   5  -2   6      140.14      102.66     10.67 o 
   6  -2   6       25.81       38.31      9.04 o 
   7  -2   6        9.42       12.98      7.06 o 
   8  -2   6        9.69       29.17      9.09 o 
  -7  -1   6        0.80        1.62      5.13 o 
  -6  -1   6      223.68      217.81     15.90 o 
  -5  -1   6       85.94       87.36     10.02 o 
  -4  -1   6      240.14      236.56     18.27 o 
  -3  -1   6      655.58      681.13     25.16 o 
  -2  -1   6        3.55        2.03      3.31 o 
  -1  -1   6     1917.83     1904.95     61.70 o 
   0  -1   6      284.09      280.54     10.03 o 
   1  -1   6      422.00      419.03     12.84 o 
   2  -1   6      416.74      373.94     11.58 o 
   3  -1   6        7.30       20.97      6.67 o 
   4  -1   6       93.22      101.64      6.08 o 
   5  -1   6       23.57       44.97      7.92 o 
   6  -1   6       24.62       24.58      8.01 o 
   7  -1   6       53.29       47.40     13.65 o 
   8  -1   6        0.01       11.87     10.64 o 
  -8   0   6        3.48       -0.92      6.02 o 
  -7   0   6      120.40      129.33     14.70 o 
  -6   0   6      108.27       99.84     11.17 o 
  -5   0   6      130.31      150.78     12.70 o 
  -4   0   6      491.20      534.79     22.48 o 
  -3   0   6      131.58      139.31     10.20 o 
  -2   0   6     1235.78     1230.64     34.26 o 
  -1   0   6      633.33      650.84     29.79 o 
   0   0   6      845.63      854.12     18.70 o 
   1   0   6      879.72      880.95     19.16 o 
   2   0   6       67.09       63.57      7.78 o 
   3   0   6     1263.51     1142.85     51.56 o 
   4   0   6      197.18      200.32     13.40 o 
   5   0   6      124.38      141.20     11.88 o 
   6   0   6       81.56       86.50     11.10 o 
   7   0   6        5.06       14.29      7.41 o 
   8   0   6       18.09       26.70      8.96 o 
  -8   1   6       72.46       71.30     11.79 o 
  -7   1   6       16.71       23.11      7.78 o 
  -6   1   6      119.15      108.84     11.59 o 
  -5   1   6      353.82      374.21     18.99 o 
  -4   1   6       63.52       56.36      7.58 o 
  -3   1   6      909.19      926.46     29.43 o 
  -2   1   6       74.18       67.50      4.87 o 
  -1   1   6     1529.58     1589.45     53.13 o 
   0   1   6     2091.62     2056.62     37.38 o 
   1   1   6      274.30      263.26     18.87 o 
   2   1   6     1122.38     1068.28     56.95 o 
   3   1   6      202.52      217.93     12.51 o 
   4   1   6      236.65      218.49     13.70 o 
   5   1   6      242.26      272.51     16.78 o 
   6   1   6       43.19       49.99      8.86 o 
   7   1   6      108.87       94.18     12.38 o 
   8   1   6        4.46        4.93      6.36 o 
   9   1   6       12.65        1.82      6.17 o 
  -8   2   6        0.44        5.61      6.35 o 
  -7   2   6      103.30       75.83     15.20 o 
  -6   2   6      183.71      191.59     14.21 o 
  -5   2   6       41.66       45.12      7.61 o 
  -4   2   6      666.67      683.07     25.30 o 
  -3   2   6       12.12       15.08      4.74 o 
  -2   2   6      641.47      592.04     12.82 o 
  -1   2   6     1556.11     1627.93     53.56 o 
   0   2   6     1028.82     1078.22     21.19 o 
   1   2   6     1209.18     1250.44     22.75 o 
   2   2   6       19.75       30.94      5.08 o 
   3   2   6      837.64      829.87     27.05 o 
   4   2   6      729.21      762.00     28.16 o 
   5   2   6      157.16      137.66     12.49 o 
   6   2   6      218.57      230.72     16.06 o 
   7   2   6        2.88       10.51      8.74 o 
   8   2   6       34.76       25.00      8.69 o 
   9   2   6        4.15       45.70     11.09 o 
  -7   3   6       70.66       63.83     10.41 o 
  -6   3   6       47.36       47.53      8.59 o 
  -5   3   6      523.83      549.33     24.29 o 
  -4   3   6        0.91       -0.64      3.10 o 
  -3   3   6     1846.99     1697.44     66.37 o 
  -2   3   6      697.92      679.48     21.45 o 
  -1   3   6      736.10      775.52     17.02 o 
   0   3   6     1839.59     1827.67     39.23 o 
   1   3   6        1.88        7.61      3.65 o 
   2   3   6      839.36      843.27     24.92 o 
   3   3   6      439.15      430.34     17.52 o 
   4   3   6      399.93      392.33     18.37 o 
   5   3   6      372.68      393.46     20.35 o 
   6   3   6       29.65       39.26      7.81 o 
   7   3   6      106.95      103.92     12.30 o 
   8   3   6       23.54       42.46     10.25 o 
   9   3   6       15.11        4.41      7.80 o 
  -7   4   6       69.78       92.04     12.57 o 
  -6   4   6      120.48      149.40     22.94 o 
  -5   4   6        1.68       -0.13      3.26 o 
  -4   4   6      506.03      503.08     21.13 o 
  -3   4   6      422.38      419.07     12.26 o 
  -2   4   6      307.54      299.69     15.54 o 
  -1   4   6     1625.20     1725.84     58.11 o 
   0   4   6       60.35       62.23      4.53 o 
   1   4   6     1907.10     2033.35     35.46 o 
   2   4   6      925.86      841.32     58.25 o 
   3   4   6      676.09      643.70     22.57 o 
   4   4   6      675.17      706.30     26.10 o 
   5   4   6      106.34      101.58     10.31 o 
   6   4   6      281.64      324.80     19.01 o 
   7   4   6       37.44       45.40     14.39 o 
   8   4   6       45.86       60.88     11.40 o 
   9   4   6       13.83       21.59      8.96 o 
  -7   5   6       51.44       49.01      9.66 o 
  -6   5   6        1.53        1.98      6.90 o 
  -5   5   6      323.46      297.83     16.81 o 
  -4   5   6       23.73       29.81      4.08 o 
  -3   5   6     1783.57     1790.20     37.08 o 
  -2   5   6      670.48      686.48     17.09 o 
  -1   5   6      142.11      166.04      7.95 o 
   0   5   6     1352.56     1430.26     29.39 o 
   1   5   6      141.51      148.92     12.01 o 
   2   5   6      655.61      621.59     28.21 o 
   3   5   6      501.24      480.46     18.77 o 
   4   5   6       20.07       23.11      7.40 o 
   5   5   6      343.75      363.63     18.61 o 
   6   5   6        4.05       20.33     10.54 o 
   7   5   6       98.83      105.68     11.74 o 
   8   5   6       61.08       53.23     10.48 o 
  -7   6   6       11.62       25.54     12.70 o 
  -6   6   6      120.04      104.32     11.28 o 
  -5   6   6       19.86       22.45      6.77 o 
  -4   6   6      247.24      253.08     10.61 o 
  -3   6   6      343.25      365.40     13.13 o 
  -2   6   6       48.33       66.44      7.10 o 
  -1   6   6     1096.97     1185.66     44.35 o 
   0   6   6      126.44      105.68      8.76 o 
   1   6   6     1502.22     1559.61     49.90 o 
   2   6   6      880.66      845.86     21.89 o 
   3   6   6      511.16      499.39     13.70 o 
   4   6   6      747.32      828.22     58.53 o 
   5   6   6        0.58       -2.17      5.52 o 
   6   6   6      178.14      188.59     14.39 o 
   7   6   6       51.63       57.58     10.08 o 
   8   6   6       22.25       23.46     10.89 o 
  -6   7   6        0.30        4.07      8.48 o 
  -5   7   6      139.37      134.36     12.53 o 
  -4   7   6      117.59      136.73     17.45 o 
  -3   7   6      214.62      217.03     16.17 o 
  -2   7   6      410.84      404.38     13.11 o 
  -1   7   6        6.67       14.11      4.59 o 
   0   7   6      865.95      857.27     21.49 o 
   1   7   6      252.56      258.37     10.00 o 
   2   7   6      135.84      137.01     11.40 o 
   3   7   6      350.96      348.28     12.07 o 
   4   7   6       11.36        9.77      5.98 o 
   5   7   6      346.74      379.77     37.28 o 
   6   7   6       75.24       88.81     11.54 o 
   7   7   6       50.83       37.21     10.01 o 
   8   7   6       95.40      119.43     16.30 o 
  -6   8   6       63.27       67.38     16.12 o 
  -5   8   6       40.46       42.21     13.39 o 
  -4   8   6       80.44       85.34      9.03 o 
  -3   8   6      332.11      243.62    101.20 o 
  -2   8   6        0.37        7.49      4.14 o 
  -1   8   6      394.88      379.38     12.09 o 
   0   8   6      146.56      138.16      9.86 o 
   1   8   6      264.22      259.79     13.16 o 
   2   8   6      477.34      468.60     23.37 o 
   3   8   6       95.71      111.05      7.01 o 
   4   8   6      475.69      417.02     51.57 o 
   5   8   6       42.22       58.87     14.88 o 
   6   8   6       62.88       61.96     12.80 o 
   7   8   6       57.55       83.85     20.43 o 
  -5   9   6       42.16       83.60     17.75 o 
  -4   9   6      108.86      104.37     11.28 o 
  -3   9   6        0.74       -2.99      4.23 o 
  -2   9   6      218.26      221.22     14.80 o 
  -1   9   6      107.89       98.95     31.90 o 
   0   9   6      267.90      266.16     15.07 o 
   1   9   6      419.63      417.85     14.07 o 
   2   9   6        1.00       12.85     10.49 o 
   3   9   6      175.71      213.46     12.72 o 
   4   9   6       13.55       19.56      6.22 o 
   5   9   6      149.68      153.74     13.48 o 
   6   9   6       89.73      110.45     16.04 o 
   7   9   6        9.89       21.17      8.20 o 
  -4  10   6        1.70        6.05      6.49 o 
  -3  10   6      144.86      175.90     15.95 o 
  -2  10   6       24.54       37.37      8.42 o 
  -1  10   6       90.63      113.18     11.91 o 
   0  10   6      124.52      108.99     11.04 o 
   1  10   6       34.18       27.75      6.63 o 
   2  10   6      283.29      301.86     18.03 o 
   3  10   6       13.04       18.00      6.73 o 
   4  10   6      114.25      119.24     13.91 o 
   5  10   6       98.09       70.95     37.39 o 
   6  10   6       12.25       11.60      7.78 o 
  -3  11   6        0.41        2.73      5.34 o 
  -2  11   6       76.03       63.10     11.23 o 
  -1  11   6       90.62       57.24     10.81 o 
   0  11   6       22.17       48.41     13.19 o 
   1  11   6      160.18      161.29     14.06 o 
   2  11   6        4.96       14.82      7.05 o 
   3  11   6      109.48      141.60     18.68 o 
   4  11   6       67.80       34.62     12.33 o 
   5  11   6       20.44       11.12     10.26 o 
  -2  12   6       31.65       42.83     10.17 o 
  -1  12   6       24.40       27.97      9.63 o 
   0  12   6       99.39       89.17     12.73 o 
   1  12   6        0.97       20.41      7.72 o 
   2  12   6      113.21      125.03     13.55 o 
   3  12   6       28.62       28.21     12.50 o 
   4  12   6       35.89       27.59     12.35 o 
  -1  -8   7       15.21        7.82     11.54 o 
   0  -8   7        1.04        8.19     10.43 o 
   1  -8   7        5.47       50.32     10.47 o 
  -3  -7   7       33.49       46.25     15.34 o 
  -2  -7   7       46.41       43.42     15.26 o 
  -1  -7   7       10.77       42.01     14.79 o 
   0  -7   7       40.67       40.77     11.83 o 
   1  -7   7       10.76       23.54      8.18 o 
   2  -7   7       13.05        5.67      6.64 o 
   3  -7   7        4.02        2.74      5.67 o 
  -4  -6   7       22.29       13.55      7.82 o 
  -3  -6   7       49.38       41.18      8.60 o 
  -2  -6   7        2.41       16.04     13.71 o 
  -1  -6   7       42.26       58.13      6.66 o 
   0  -6   7       21.20       27.64      6.45 o 
   1  -6   7       46.99       38.37      6.23 o 
   2  -6   7       39.62       45.48     12.32 o 
   3  -6   7        6.87        4.94      8.62 o 
   4  -6   7       18.65       61.96     17.09 o 
   5  -6   7        2.80       -5.72     10.80 o 
  -5  -5   7       45.34       38.82      9.41 o 
  -4  -5   7       55.78       47.64      9.29 o 
  -3  -5   7       27.79       40.95      8.20 o 
  -2  -5   7      208.64      219.20     16.07 o 
  -1  -5   7       20.15       21.08      4.91 o 
   0  -5   7       55.56       48.56      7.27 o 
   1  -5   7       90.00       75.47      9.46 o 
   2  -5   7       12.34       16.46      4.99 o 
   3  -5   7       20.54       20.69      6.40 o 
   4  -5   7        0.67       25.91     11.00 o 
   5  -5   7        4.82       29.14     14.10 o 
   6  -5   7        5.98       14.60     12.80 o 
  -6  -4   7      164.67      181.65     18.52 o 
  -5  -4   7       68.18       80.00     29.24 o 
  -4  -4   7      122.13      140.44     13.32 o 
  -3  -4   7      171.15      155.56     12.88 o 
  -2  -4   7       29.82       27.14      6.63 o 
  -1  -4   7      141.38      133.43      7.92 o 
   0  -4   7       78.88       91.68      7.04 o 
   1  -4   7       96.56      102.59     10.76 o 
   2  -4   7      108.69      109.57      8.34 o 
   3  -4   7        1.85        0.78      2.71 o 
   4  -4   7       33.73       33.80      8.84 o 
   5  -4   7       17.30       22.12      7.03 o 
   6  -4   7        9.27       20.39     12.33 o 
  -6  -3   7       20.95       20.19     11.30 o 
  -5  -3   7       38.88       67.91     25.15 o 
  -4  -3   7      123.34      131.19     12.37 o 
  -3  -3   7       11.77       29.31      7.01 o 
  -2  -3   7      975.91     1012.48     36.49 o 
  -1  -3   7      244.76      249.53     10.48 o 
   0  -3   7      170.44      140.36     23.36 o 
   1  -3   7      321.38      333.75     14.23 o 
   2  -3   7        3.76        5.05      9.55 o 
   3  -3   7      131.97      141.32      9.93 o 
   4  -3   7        5.96       10.60      6.06 o 
   5  -3   7       18.11       27.66      8.41 o 
   6  -3   7       26.14       26.41      7.82 o 
   7  -3   7        4.78       11.91     13.19 o 
  -7  -2   7       14.44       16.54      8.41 o 
  -6  -2   7      163.49      174.18     16.30 o 
  -5  -2   7      104.54      106.91     12.26 o 
  -4  -2   7       28.77       34.75      7.36 o 
  -3  -2   7      250.35      248.05     14.91 o 
  -2  -2   7      100.63       81.73      9.37 o 
  -1  -2   7      351.74      327.43     11.46 o 
   0  -2   7      121.24      133.17      9.22 o 
   1  -2   7        2.83        2.50      4.35 o 
   2  -2   7      282.09      282.87     11.53 o 
   3  -2   7      109.00      120.06      7.59 o 
   4  -2   7      137.59      135.19     12.03 o 
   5  -2   7      113.31      113.46     13.97 o 
   6  -2   7        5.18        8.27      6.10 o 
   7  -2   7       26.26       42.62      9.73 o 
  -7  -1   7       77.47       78.86     12.92 o 
  -6  -1   7       80.39       76.32     10.80 o 
  -5  -1   7       10.71        6.01      7.61 o 
  -4  -1   7      562.10      593.31     26.69 o 
  -3  -1   7      127.69      132.32     13.51 o 
  -2  -1   7     1052.11     1090.18     36.11 o 
  -1  -1   7      172.90      169.50      8.21 o 
   0  -1   7      174.63      180.62      9.02 o 
   1  -1   7      815.08      786.72     27.52 o 
   2  -1   7        0.84        9.95      4.41 o 
   3  -1   7      273.44      278.40     11.22 o 
   4  -1   7        9.27       14.49      5.69 o 
   5  -1   7       21.93       25.43      7.34 o 
   6  -1   7       68.36       73.86     11.52 o 
   7  -1   7        0.72        8.83     19.82 o 
   8  -1   7        7.18       -1.90      7.47 o 
  -7   0   7       55.84       70.25     12.22 o 
  -6   0   7       29.72       24.28      8.20 o 
  -5   0   7      286.92      299.46     18.18 o 
  -4   0   7       16.27       27.79      6.97 o 
  -3   0   7      238.31      267.35     15.53 o 
  -2   0   7      640.24      629.18     35.97 o 
  -1   0   7      145.68      135.24     22.69 o 
   0   0   7      381.58      409.23     13.38 o 
   1   0   7        7.89       22.35      8.54 o 
   2   0   7      516.05      484.18     13.82 o 
   3   0   7      275.97      254.54     16.93 o 
   4   0   7      328.79      298.33     17.51 o 
   5   0   7      275.35      267.88     17.51 o 
   6   0   7        0.11       16.93      6.89 o 
   7   0   7       45.07       61.85     16.89 o 
   8   0   7        2.81       27.82      9.49 o 
  -7   1   7       32.44       37.46      9.85 o 
  -6   1   7      194.78      200.27     15.82 o 
  -5   1   7       11.68       20.20      6.55 o 
  -4   1   7      756.08      707.17     28.64 o 
  -3   1   7      183.50      188.49     12.17 o 
  -2   1   7      344.12      352.77     15.89 o 
  -1   1   7      486.59      520.22     28.99 o 
   0   1   7       27.94       33.52      8.31 o 
   1   1   7      697.72      671.54     16.60 o 
   2   1   7      154.50      153.53      9.15 o 
   3   1   7      126.67      114.89     10.31 o 
   4   1   7       91.13       91.91     10.35 o 
   5   1   7       15.13        8.11      5.66 o 
   6   1   7      110.18      114.70     22.29 o 
   7   1   7        4.98        8.39     10.36 o 
   8   1   7        7.73        5.02      6.85 o 
  -7   2   7      102.37      124.62     14.06 o 
  -6   2   7        2.29       14.60     11.27 o 
  -5   2   7      309.36      308.20     18.31 o 
  -4   2   7      107.73      117.06     11.19 o 
  -3   2   7      115.62      120.67      9.61 o 
  -2   2   7     1365.73     1230.88     49.93 o 
  -1   2   7      116.65      115.91      6.26 o 
   0   2   7      639.21      624.13     16.01 o 
   1   2   7      153.59      139.09     11.14 o 
   2   2   7      518.94      460.69     15.01 o 
   3   2   7      715.85      718.13     27.24 o 
   4   2   7      191.35      163.16     12.73 o 
   5   2   7      169.04      181.54     30.36 o 
   6   2   7       16.53       24.53      7.53 o 
   7   2   7       35.21       45.48     13.44 o 
   8   2   7       14.90       22.12      9.78 o 
  -7   3   7        0.53        4.08      6.12 o 
  -6   3   7      124.61      110.06     11.71 o 
  -5   3   7       45.23       37.97      7.74 o 
  -4   3   7      329.96      344.97     17.68 o 
  -3   3   7      283.83      287.19     14.94 o 
  -2   3   7      179.45      172.61      7.01 o 
  -1   3   7      914.75      964.27     30.68 o 
   0   3   7      114.06      119.49      8.51 o 
   1   3   7      428.03      415.67     11.32 o 
   2   3   7      552.67      505.55     21.18 o 
   3   3   7      111.64      104.89     11.42 o 
   4   3   7      343.99      349.92     18.41 o 
   5   3   7       20.35       19.05      6.30 o 
   6   3   7       74.75       75.25     10.60 o 
   7   3   7       31.53       23.60      8.23 o 
   8   3   7        6.00       13.26     15.40 o 
  -7   4   7       94.58       74.43     12.27 o 
  -6   4   7        4.26        5.23      5.35 o 
  -5   4   7      244.64      242.58     17.29 o 
  -4   4   7      201.17      206.87     13.40 o 
  -3   4   7        0.50        2.10      5.14 o 
  -2   4   7      371.17      383.33     15.07 o 
  -1   4   7        1.08        3.09      2.68 o 
   0   4   7      593.05      633.74     17.29 o 
   1   4   7      632.12      601.00     15.93 o 
   2   4   7      384.59      341.52     28.33 o 
   3   4   7      826.89      840.20     40.29 o 
   4   4   7        5.89       13.38      5.58 o 
   5   4   7      138.28      134.72     11.89 o 
   6   4   7      129.93      142.64     13.99 o 
   7   4   7       16.34       27.14      8.36 o 
   8   4   7       29.41       45.98     13.82 o 
  -7   5   7       25.55       50.24     11.44 o 
  -6   5   7       58.87       54.47      9.10 o 
  -5   5   7      189.37      194.18     14.30 o 
  -4   5   7       93.11       88.27      9.07 o 
  -3   5   7      404.68      383.06     12.68 o 
  -2   5   7        7.84       23.17     10.97 o 
  -1   5   7      946.10     1006.64     25.52 o 
   0   5   7      387.91      388.49     12.47 o 
   1   5   7      329.14      328.24     12.88 o 
   2   5   7      318.57      319.00      9.99 o 
   3   5   7        0.32        8.88      6.09 o 
   4   5   7      290.90      311.85     20.03 o 
   5   5   7      136.27      155.10     17.92 o 
   6   5   7       44.15       54.06     15.01 o 
   7   5   7       68.93       77.95     11.85 o 
   8   5   7        0.08       23.45      8.55 o 
  -6   6   7       33.32       30.52      8.01 o 
  -5   6   7       80.99       75.73     10.63 o 
  -4   6   7      178.46      196.61     12.86 o 
  -3   6   7       37.71       27.78      4.92 o 
  -2   6   7      210.96      200.58      9.38 o 
  -1   6   7      260.34      285.06     11.60 o 
   0   6   7      223.26      239.19     10.56 o 
   1   6   7      708.01      732.55     19.66 o 
   2   6   7        2.21        3.74      3.99 o 
   3   6   7      700.48      737.79     34.15 o 
   4   6   7       74.38       89.60      9.44 o 
   5   6   7      143.85      135.42     12.19 o 
   6   6   7      172.58      184.67     15.66 o 
   7   6   7        3.12        6.33     15.88 o 
   8   6   7       26.35       38.23     10.47 o 
  -6   7   7       26.80       24.48     12.82 o 
  -5   7   7      106.17      115.63     19.75 o 
  -4   7   7        9.02       20.23      9.33 o 
  -3   7   7      305.33      280.75     11.46 o 
  -2   7   7      110.43       98.59      6.63 o 
  -1   7   7      503.58      503.60     20.35 o 
   0   7   7      440.22      465.76     15.07 o 
   1   7   7       57.39       79.54      5.92 o 
   2   7   7      380.49      379.66     13.00 o 
   3   7   7      136.20      149.35     10.97 o 
   4   7   7       79.88       80.44     19.30 o 
   5   7   7      130.62      145.14     12.81 o 
   6   7   7        8.40       15.93     13.51 o 
   7   7   7       88.12       68.34     11.83 o 
   8   7   7        7.70       29.46      9.72 o 
  -5   8   7        0.26       16.35     11.42 o 
  -4   8   7      116.97      111.14     10.94 o 
  -3   8   7       28.52       26.37      6.41 o 
  -2   8   7      237.94      212.09     25.40 o 
  -1   8   7      328.63      325.81     13.57 o 
   0   8   7       33.33       36.32      4.56 o 
   1   8   7      466.19      469.94     15.92 o 
   2   8   7       31.16       30.10      4.43 o 
   3   8   7      466.15      448.34     22.29 o 
   4   8   7      261.14      268.23     16.32 o 
   5   8   7       21.71       11.79     10.48 o 
   6   8   7      124.94      125.23     14.03 o 
   7   8   7        0.69        7.10      9.94 o 
  -5   9   7       52.99       25.79      9.17 o 
  -4   9   7        1.02       12.14     10.75 o 
  -3   9   7       88.51       92.06     10.34 o 
  -2   9   7       76.33       72.64      8.87 o 
  -1   9   7       91.70       81.34     12.32 o 
   0   9   7      413.45      396.53     14.44 o 
   1   9   7       10.33       15.07      5.31 o 
   2   9   7      273.62      254.82     11.56 o 
   3   9   7      186.31      150.88     18.40 o 
   4   9   7       28.14       37.82      7.06 o 
   5   9   7      139.31      154.82     14.78 o 
   6   9   7        0.44       19.37      7.58 o 
   7   9   7       56.48       56.59     11.28 o 
  -4  10   7       45.24       56.61     15.46 o 
  -3  10   7       50.00       41.75     15.40 o 
  -2  10   7       49.52       79.89     25.36 o 
  -1  10   7      185.19      166.83     13.60 o 
   0  10   7        1.91       -1.47      4.53 o 
   1  10   7      203.35      205.61     14.75 o 
   2  10   7       51.27       36.82      8.32 o 
   3  10   7      122.31       96.74     11.72 o 
   4  10   7      203.44      192.71     24.78 o 
   5  10   7        0.02       25.89     24.90 o 
   6  10   7       78.31       94.09     13.71 o 
  -3  11   7       42.90       34.65      9.51 o 
  -2  11   7       59.77       56.43     11.09 o 
  -1  11   7        3.48       20.11      7.22 o 
   0  11   7      145.59      149.07     19.88 o 
   1  11   7       49.11       36.83     11.65 o 
   2  11   7       52.45       59.79      9.49 o 
   3  11   7      107.64       93.79     20.00 o 
   4  11   7        6.42       11.51     10.31 o 
   5  11   7       79.69      110.82     20.29 o 
  -1  12   7       72.31       52.71     10.96 o 
   0  12   7        6.67       16.73     15.95 o 
   1  12   7       87.57       98.41     13.02 o 
   2  12   7       77.56       55.23     15.03 o 
   3  12   7       10.02        9.47      9.47 o 
  -1  -7   8       25.22       30.82     14.45 o 
   0  -7   8       13.92       10.06     11.59 o 
   1  -7   8       12.57        8.22      7.30 o 
  -3  -6   8        0.38       13.56      9.75 o 
  -2  -6   8       11.60       26.78     15.21 o 
  -1  -6   8       18.96       27.05     19.51 o 
   0  -6   8       12.99       24.48      7.49 o 
   1  -6   8       17.30       20.36      8.70 o 
   2  -6   8        0.22       -0.56      5.23 o 
   3  -6   8       12.71       28.57     17.53 o 
   4  -6   8        9.94       13.76     13.02 o 
  -4  -5   8        1.16        5.85      9.38 o 
  -3  -5   8       79.85       91.71     11.77 o 
  -2  -5   8        3.80       12.87      6.63 o 
  -1  -5   8       88.66       76.04     21.51 o 
   0  -5   8       75.56       65.86      7.36 o 
   1  -5   8       10.55       34.63      6.41 o 
   2  -5   8       22.04       23.25      6.92 o 
   3  -5   8        0.51        7.64      5.80 o 
   4  -5   8        5.29       16.96     11.91 o 
   5  -5   8        4.00       43.71     15.90 o 
  -5  -4   8        5.85        5.78      6.69 o 
  -4  -4   8       67.49       58.18     10.42 o 
  -3  -4   8       24.51       25.86      7.68 o 
  -2  -4   8       32.80       37.86      8.01 o 
  -1  -4   8       24.06       18.22      6.21 o 
   0  -4   8       43.95       38.32      6.69 o 
   1  -4   8       56.09       56.67      7.15 o 
   2  -4   8        5.75       22.46      6.46 o 
   3  -4   8       40.87       29.87      5.54 o 
   4  -4   8       39.92       31.39     10.27 o 
   5  -4   8        9.24        0.71      7.64 o 
   6  -4   8        5.78       22.49     14.10 o 
  -5  -3   8       25.08       31.37      9.26 o 
  -4  -3   8       35.70       35.72      8.76 o 
  -3  -3   8      125.67      140.37     12.65 o 
  -2  -3   8       33.28       37.32      7.34 o 
  -1  -3   8       46.37       52.71      5.93 o 
   0  -3   8      162.98      141.30      8.78 o 
   1  -3   8        7.69       15.78     13.28 o 
   2  -3   8       79.90       83.35      7.92 o 
   3  -3   8       11.85       13.96      4.42 o 
   4  -3   8        9.68        4.90      7.41 o 
   5  -3   8       17.31       29.79     15.52 o 
   6  -3   8        0.75        9.30     14.95 o 
  -6  -2   8       52.90       84.24     20.69 o 
  -5  -2   8       13.36       10.50      7.00 o 
  -4  -2   8      175.82      193.96     18.86 o 
  -3  -2   8       96.07       87.14     11.28 o 
  -2  -2   8       76.41       73.53     24.85 o 
  -1  -2   8       33.33       36.17      6.94 o 
   0  -2   8        3.48        5.72      9.25 o 
   1  -2   8       99.42      102.50      9.10 o 
   2  -2   8       53.37       53.04      5.68 o 
   3  -2   8       36.87       33.15      5.08 o 
   4  -2   8       77.21       80.66     10.62 o 
   5  -2   8        0.12        9.12     11.06 o 
   6  -2   8       10.96       19.45     12.66 o 
   7  -2   8        5.03       31.84      9.93 o 
  -6  -1   8        2.06       25.36      9.25 o 
  -5  -1   8       99.31       95.58     11.66 o 
  -4  -1   8       80.43       98.77     20.17 o 
  -3  -1   8      188.34      187.31     14.33 o 
  -2  -1   8      169.20      182.48     21.55 o 
  -1  -1   8       10.92       12.99      4.60 o 
   0  -1   8      443.86      457.40     31.04 o 
   1  -1   8      135.17      136.81      9.49 o 
   2  -1   8      157.14      150.87      8.56 o 
   3  -1   8       51.33       54.60      5.08 o 
   4  -1   8        0.18        1.83      6.72 o 
   5  -1   8       16.76       25.75      7.89 o 
   6  -1   8        0.19        9.39      6.76 o 
   7  -1   8        2.33        5.02      6.78 o 
  -6   0   8       86.53      104.25     14.60 o 
  -5   0   8       43.44       64.99     10.75 o 
  -4   0   8       72.17       71.86     10.19 o 
  -3   0   8      145.79      167.37     13.01 o 
  -2   0   8       24.11       33.38      6.88 o 
  -1   0   8      316.53      316.86     21.47 o 
   0   0   8      233.16      241.94     11.11 o 
   1   0   8      124.90      133.74      8.18 o 
   2   0   8      216.75      195.85      9.42 o 
   3   0   8        9.20       20.58     12.51 o 
   4   0   8      182.92      204.14     19.60 o 
   5   0   8       33.03       34.11      8.58 o 
   6   0   8       13.20       18.63      8.43 o 
   7   0   8       20.13       15.86      8.01 o 
  -6   1   8       12.38        7.59      6.51 o 
  -5   1   8       82.37       83.72     10.91 o 
  -4   1   8      178.17      191.28     14.53 o 
  -3   1   8       53.84       54.05      7.91 o 
  -2   1   8      442.38      455.42     20.41 o 
  -1   1   8       16.68       25.79      5.86 o 
   0   1   8      473.26      451.92     14.67 o 
   1   1   8      447.50      440.81     14.04 o 
   2   1   8       49.80       49.06      8.03 o 
   3   1   8      154.56      143.26     12.72 o 
   4   1   8       39.89       35.73      7.87 o 
   5   1   8       20.44       34.93      8.68 o 
   6   1   8       18.18       24.60      8.08 o 
   7   1   8        1.31       -4.90      6.36 o 
   8   1   8       13.60       37.05     37.29 o 
  -6   2   8      100.86      100.93     12.35 o 
  -5   2   8       88.73       93.00     10.95 o 
  -4   2   8        5.18       12.59      9.34 o 
  -3   2   8      362.87      365.27     18.72 o 
  -2   2   8       25.83       39.02      7.19 o 
  -1   2   8      271.83      267.47     22.61 o 
   0   2   8      480.26      468.24     33.13 o 
   1   2   8      122.74      117.08      6.43 o 
   2   2   8      582.39      513.21     16.23 o 
   3   2   8        0.87        7.27      6.73 o 
   4   2   8      194.87      190.98     14.54 o 
   5   2   8      104.62      111.26     13.63 o 
   6   2   8       12.76       31.65     12.44 o 
   7   2   8       50.47       43.35     10.14 o 
   8   2   8        0.10       11.00      7.92 o 
  -6   3   8       50.16       62.31     11.60 o 
  -5   3   8       16.67       33.22     10.10 o 
  -4   3   8      349.70      341.01     19.06 o 
  -3   3   8        0.38        6.24      4.60 o 
  -2   3   8      676.33      662.71     25.62 o 
  -1   3   8      271.69      294.33     11.59 o 
   0   3   8      145.72      140.88      7.66 o 
   1   3   8      727.93      747.15     19.76 o 
   2   3   8        1.19        5.15      4.45 o 
   3   3   8      136.30      165.14     12.86 o 
   4   3   8      127.34      149.13     15.72 o 
   5   3   8       43.42       32.44      8.02 o 
   6   3   8       98.80       87.49     13.02 o 
   7   3   8        1.52       13.38     10.89 o 
   8   3   8       22.00       30.81      9.95 o 
  -6   4   8      100.10      108.59     13.87 o 
  -5   4   8      113.06      111.85     12.16 o 
  -4   4   8        5.00       30.77      6.89 o 
  -3   4   8      352.81      345.93     18.53 o 
  -2   4   8      265.50      254.21     10.67 o 
  -1   4   8      120.57      137.63      7.76 o 
   0   4   8      575.67      591.70     20.84 o 
   1   4   8       19.30       29.32      6.86 o 
   2   4   8      587.58      578.34     28.12 o 
   3   4   8      121.84      132.10     15.45 o 
   4   4   8      103.11       88.33     10.73 o 
   5   4   8      163.64      161.03     14.24 o 
   6   4   8        9.98       19.96     19.65 o 
   7   4   8       70.55       73.98     26.22 o 
   8   4   8        2.50       33.58     13.36 o 
  -6   5   8       57.28       50.24      9.59 o 
  -5   5   8        0.03        2.93      7.22 o 
  -4   5   8      233.54      214.03     14.88 o 
  -3   5   8       44.36       49.64      7.57 o 
  -2   5   8      728.27      764.86     29.75 o 
  -1   5   8      712.58      746.51     22.51 o 
   0   5   8       68.42       76.64      5.96 o 
   1   5   8      641.67      632.51     18.53 o 
   2   5   8       36.19       38.94      7.20 o 
   3   5   8      128.20      119.46     10.40 o 
   4   5   8      218.04      216.40     15.29 o 
   5   5   8       19.51        7.85      5.70 o 
   6   5   8       85.83       83.08     35.15 o 
   7   5   8        0.14       19.68      8.22 o 
   8   5   8       18.17       15.24     11.37 o 
  -6   6   8       28.06       30.86     12.82 o 
  -5   6   8       90.56       83.61     11.65 o 
  -4   6   8       14.52       19.88     18.21 o 
  -3   6   8      163.46      144.20      7.96 o 
  -2   6   8      249.74      280.14     12.01 o 
  -1   6   8       61.13       70.09      8.60 o 
   0   6   8      330.94      375.66     13.51 o 
   1   6   8       82.55       88.33      9.49 o 
   2   6   8      406.12      416.23     14.10 o 
   3   6   8      356.22      369.24     30.73 o 
   4   6   8      100.66       90.75     10.45 o 
   5   6   8      238.43      254.91     17.85 o 
   6   6   8        1.14       13.77      7.67 o 
   7   6   8       55.29       43.69     10.29 o 
   8   6   8        8.14       28.33     15.29 o 
  -5   7   8        0.90       22.63     13.24 o 
  -4   7   8      149.39      131.84     12.27 o 
  -3   7   8      103.88      112.70      7.98 o 
  -2   7   8      151.29      140.14      8.44 o 
  -1   7   8      351.11      326.24     50.31 o 
   0   7   8        1.34       15.47      7.76 o 
   1   7   8      422.57      405.95     14.50 o 
   2   7   8       92.62       86.20     11.27 o 
   3   7   8       62.43       63.78     10.39 o 
   4   7   8      145.38      124.09     12.03 o 
   5   7   8        0.16       15.70      8.20 o 
   6   7   8       58.38       53.42     10.18 o 
   7   7   8       15.02       39.11     11.71 o 
  -5   8   8       45.00       33.73     14.28 o 
  -4   8   8       66.58      121.55     22.90 o 
  -3   8   8       45.90       53.86      7.20 o 
  -2   8   8      247.21      263.31     11.78 o 
  -1   8   8        0.25        0.85      2.69 o 
   0   8   8      186.82      182.38      9.88 o 
   1   8   8      137.78      150.70      9.53 o 
   2   8   8      158.77      165.58      8.94 o 
   3   8   8      215.24      218.30     14.90 o 
   4   8   8       35.89       50.03      8.27 o 
   5   8   8      192.29      225.67     17.26 o 
   6   8   8       19.96       20.00     19.50 o 
   7   8   8       26.83       38.61     10.29 o 
  -4   9   8       60.35       63.91     16.64 o 
  -3   9   8       68.72       72.06     13.29 o 
  -2   9   8        1.07       20.88      9.17 o 
  -1   9   8      128.49      128.61     11.07 o 
   0   9   8       33.65       37.21      9.42 o 
   1   9   8      116.06      104.88      7.40 o 
   2   9   8      165.08      144.01      9.03 o 
   3   9   8        0.21       -1.82      3.78 o 
   4   9   8       82.69      105.99     11.78 o 
   5   9   8        2.73       19.05      7.19 o 
   6   9   8       35.10       33.62      9.32 o 
  -3  10   8        1.44        3.94      5.11 o 
  -2  10   8      139.01      116.69     12.34 o 
  -1  10   8       22.18       21.63     14.55 o 
   0  10   8       75.20       87.55     14.20 o 
   1  10   8       83.17       77.60      9.77 o 
   2  10   8       40.85       69.24     11.61 o 
   3  10   8      123.03      119.53     15.99 o 
   4  10   8        1.27        9.12      7.99 o 
   5  10   8       47.46       61.67     20.66 o 
  -2  11   8        0.59       12.04      6.98 o 
  -1  11   8       61.11       77.14     11.95 o 
   0  11   8       57.05       52.20     11.46 o 
   1  11   8        7.29       43.14     12.39 o 
   2  11   8       98.41       90.95     16.40 o 
   3  11   8        7.56        7.17      9.07 o 
   4  11   8       55.51       32.00      9.99 o 
   0  12   8       15.24       30.73      9.19 o 
   1  12   8       65.91       61.05     15.36 o 
   2  12   8        1.71        3.23      8.41 o 
   3  12   8       59.14       44.06     14.35 o 
   0  -6   9        2.65       18.76     12.18 o 
   1  -6   9        1.12       -1.45      7.54 o 
  -3  -5   9       23.66       45.07     14.37 o 
  -2  -5   9        9.89       33.57      8.83 o 
  -1  -5   9       51.46       37.71      9.24 o 
   0  -5   9        0.61       -4.61      6.66 o 
   1  -5   9       10.04       14.69      9.04 o 
   2  -5   9       10.86       16.71     13.70 o 
   3  -5   9        2.54        6.63     10.08 o 
  -4  -4   9       30.74       27.33      9.20 o 
  -3  -4   9       15.68       20.06      7.89 o 
  -2  -4   9       55.39       43.04      9.97 o 
  -1  -4   9       14.17       19.72     18.43 o 
   0  -4   9       11.56       12.31     10.26 o 
   1  -4   9       16.32       20.84     12.72 o 
   2  -4   9        5.73       15.78     11.37 o 
   3  -4   9       33.80       35.94     12.20 o 
   4  -4   9        0.02       29.19     13.91 o 
  -4  -3   9       22.46       42.01     14.05 o 
  -3  -3   9       40.86       37.79      8.86 o 
  -2  -3   9        1.53        4.15      4.96 o 
  -1  -3   9      104.31      118.89     11.34 o 
   0  -3   9       79.27       70.46      7.11 o 
   1  -3   9       17.13       17.52      7.56 o 
   2  -3   9       57.43       60.84      7.71 o 
   3  -3   9        0.38       20.38      7.08 o 
   4  -3   9        5.63       28.95     19.67 o 
   5  -3   9        1.98       20.62     18.76 o 
  -5  -2   9      101.30      123.87     31.10 o 
  -4  -2   9       61.53       67.96     12.69 o 
  -3  -2   9       13.59       27.94     16.47 o 
  -2  -2   9       74.61       79.74     10.12 o 
  -1  -2   9       59.96       51.67      7.94 o 
   0  -2   9      112.48       96.14     11.20 o 
   1  -2   9       28.89       26.03      5.47 o 
   2  -2   9        4.94        2.95      6.66 o 
   3  -2   9       48.18       61.57      9.89 o 
   4  -2   9        6.09       -2.35      6.97 o 
   5  -2   9       12.45       24.61      8.40 o 
   6  -2   9       13.82       27.53     14.53 o 
  -5  -1   9       51.72       62.70     11.52 o 
  -4  -1   9        6.68       31.60      8.59 o 
  -3  -1   9      121.56      177.77     41.12 o 
  -2  -1   9       55.80       51.94      8.88 o 
  -1  -1   9      154.28      184.52     14.83 o 
   0  -1   9      176.83      208.45     11.10 o 
   1  -1   9       63.69       57.23      6.91 o 
   2  -1   9      161.39      142.44      9.15 o 
   3  -1   9        3.38       24.49      7.18 o 
   4  -1   9       32.30       48.34     16.49 o 
   5  -1   9       12.63       24.33      8.39 o 
   6  -1   9        6.06       -6.55      6.72 o 
  -6   0   9       44.91       56.35     11.20 o 
  -5   0   9       54.29       66.84     11.11 o 
  -4   0   9       65.83      102.14     19.55 o 
  -3   0   9       15.69       21.50      7.23 o 
  -2   0   9       81.40       86.21     10.29 o 
  -1   0   9      145.97      138.97     18.70 o 
   0   0   9       84.89       77.46      7.15 o 
   1   0   9       33.92       25.52      4.71 o 
   2   0   9        6.71        5.09      3.11 o 
   3   0   9       86.06       78.73     27.63 o 
   4   0   9       42.29       64.64     20.73 o 
   5   0   9       27.20       47.08     18.01 o 
   6   0   9       48.36       55.57     11.11 o 
   7   0   9        1.17        0.65      6.63 o 
  -6   1   9        3.99       19.43      8.58 o 
  -5   1   9      144.19      132.22     22.10 o 
  -4   1   9        0.46        0.70      4.22 o 
  -3   1   9      404.20      423.00     22.74 o 
  -2   1   9       95.53       98.63     10.03 o 
  -1   1   9      118.16       86.82     10.76 o 
   0   1   9      255.41      243.11     11.84 o 
   1   1   9       41.60       44.55      5.44 o 
   2   1   9      186.56      183.06      8.94 o 
   3   1   9       19.19       33.05      8.45 o 
   4   1   9       22.84       32.26      8.37 o 
   5   1   9       26.83       17.18     12.89 o 
   6   1   9        9.74       24.70      8.95 o 
   7   1   9        9.61       22.02     12.49 o 
  -6   2   9       43.39       48.49     10.69 o 
  -5   2   9        4.27       13.65     11.30 o 
  -4   2   9       96.61       94.01     11.27 o 
  -3   2   9       67.50       66.38      9.22 o 
  -2   2   9       44.58       30.74      6.67 o 
  -1   2   9      320.33      315.43     29.45 o 
   0   2   9        2.87       12.09      8.70 o 
   1   2   9      154.29      146.50      8.15 o 
   2   2   9       65.76       67.78      9.15 o 
   3   2   9      134.21      136.97     12.71 o 
   4   2   9      139.23      163.32     14.73 o 
   5   2   9       19.53       32.98      8.77 o 
   6   2   9       56.64       71.68     21.89 o 
   7   2   9        2.06       12.43      9.52 o 
  -6   3   9        1.40        8.18      6.88 o 
  -5   3   9      119.70      112.34     13.09 o 
  -4   3   9       13.76        8.91      6.36 o 
  -3   3   9      214.98      203.18     14.59 o 
  -2   3   9       83.89       92.70      9.36 o 
  -1   3   9       73.52       81.43     10.96 o 
   0   3   9      475.01      471.37     20.37 o 
   1   3   9        0.14       -0.68      2.19 o 
   2   3   9       73.00       74.86      9.31 o 
   3   3   9       82.07       84.10     20.69 o 
   4   3   9        3.63        4.83      5.21 o 
   5   3   9       72.78       87.37     12.02 o 
   6   3   9        0.10       11.28     14.26 o 
   7   3   9        3.84        8.34      6.96 o 
  -6   4   9       52.80       42.37     10.36 o 
  -5   4   9        5.43        3.80      5.35 o 
  -4   4   9      104.35       91.40     12.01 o 
  -3   4   9      163.22      152.53     12.97 o 
  -2   4   9        7.78       16.23      7.04 o 
  -1   4   9      173.32      178.20     12.43 o 
   0   4   9        0.42        7.19      4.74 o 
   1   4   9      182.51      174.56      9.18 o 
   2   4   9      199.36      185.22     13.56 o 
   3   4   9      115.26      106.56     11.47 o 
   4   4   9      206.22      183.11     15.04 o 
   5   4   9        1.83        2.17      6.24 o 
   6   4   9       37.30       54.35     10.40 o 
   7   4   9       10.61       16.76      8.46 o 
  -5   5   9       32.65       18.42      7.69 o 
  -4   5   9       71.59       89.46     20.75 o 
  -3   5   9       30.88       28.12      8.78 o 
  -2   5   9      145.16      146.53     12.35 o 
  -1   5   9        0.14       11.47      7.00 o 
   0   5   9      340.90      380.14     14.88 o 
   1   5   9       89.71       96.93      7.01 o 
   2   5   9       40.23       28.09      6.53 o 
   3   5   9      137.67      136.65     12.59 o 
   4   5   9        0.10       11.97      6.12 o 
   5   5   9       68.00       73.87     11.08 o 
   6   5   9        9.93       22.87      8.32 o 
   7   5   9        1.16        3.99      6.57 o 
  -5   6   9       33.21       43.61      9.55 o 
  -4   6   9       55.48       57.01     12.71 o 
  -3   6   9      165.11      188.99     14.67 o 
  -2   6   9        0.01        6.01      5.85 o 
  -1   6   9       64.59       62.79      6.44 o 
   0   6   9       72.99       65.86      6.22 o 
   1   6   9       65.26       59.01      8.05 o 
   2   6   9      237.61      250.18     15.79 o 
   3   6   9       12.23       30.45     10.77 o 
   4   6   9      122.88      130.87     13.92 o 
   5   6   9       17.54       33.72      9.74 o 
   6   6   9       25.86       34.23     10.70 o 
   7   6   9       30.41       45.31     11.05 o 
  -5   7   9       16.26        6.09      9.00 o 
  -4   7   9       69.54       75.94     11.19 o 
  -3   7   9        4.46        5.81      5.59 o 
  -2   7   9      159.32      173.18     10.41 o 
  -1   7   9       77.14       47.01     12.51 o 
   0   7   9      183.12      163.83      9.48 o 
   1   7   9      203.76      212.72     12.07 o 
   2   7   9       15.28       14.22      6.94 o 
   3   7   9      142.39      128.37     14.25 o 
   4   7   9       22.07       53.38      8.97 o 
   5   7   9       17.45        8.43      6.59 o 
   6   7   9       15.96       31.06      9.15 o 
   7   7   9        0.27        6.87      7.15 o 
  -4   8   9        0.27        6.39      9.25 o 
  -3   8   9       72.81       70.57      9.46 o 
  -2   8   9       12.60       15.25      5.21 o 
  -1   8   9       89.17       76.95      7.27 o 
   0   8   9      184.39      188.51     10.63 o 
   1   8   9        8.42       17.60     11.58 o 
   2   8   9      164.75      180.17     13.30 o 
   3   8   9        8.53       11.91     11.97 o 
   4   8   9       87.89       95.24     11.18 o 
   5   8   9       81.60      108.93     14.28 o 
   6   8   9        5.56        1.53      5.92 o 
  -4   9   9       48.28       25.94     12.55 o 
  -3   9   9        0.18       19.92     10.63 o 
  -2   9   9       71.72       73.82     10.39 o 
  -1   9   9       46.93       40.66      6.16 o 
   0   9   9       53.14       52.67      6.77 o 
   1   9   9      166.69      167.55     11.16 o 
   2   9   9        6.80        2.35      6.24 o 
   3   9   9       85.86      100.69     17.76 o 
   4   9   9       57.93       53.45     13.26 o 
   5   9   9        3.37       -1.22      4.73 o 
   6   9   9       26.07       50.13     12.78 o 
  -3  10   9       31.30       28.60     13.73 o 
  -2  10   9       45.43       32.68      8.21 o 
  -1  10   9       22.58       42.85     10.82 o 
   0  10   9      129.45      115.46     11.69 o 
   1  10   9        0.03       16.41     15.05 o 
   2  10   9      106.03      102.56     11.68 o 
   3  10   9       18.67       25.62     12.46 o 
   4  10   9       41.08       32.49      8.06 o 
   5  10   9       70.09       65.05     12.27 o 
  -1  11   9       38.71       41.92     10.43 o 
   0  11   9        2.33       14.74     10.71 o 
   1  11   9       69.48       66.32     14.47 o 
   2  11   9       29.48       25.05     11.83 o 
   3  11   9       15.95       40.09     14.15 o 
   4  11   9       42.90       73.77     17.80 o 
  -2  -4  10        3.79       21.36     18.71 o 
  -1  -4  10        5.61       23.05     15.20 o 
   0  -4  10        2.85       -2.88      5.19 o 
   1  -4  10        2.72       18.05     17.60 o 
   2  -4  10        8.63       19.64     10.30 o 
   3  -4  10        0.90        0.59      7.84 o 
  -3  -3  10        1.19        3.91      5.97 o 
  -2  -3  10       22.75       33.09      8.74 o 
  -1  -3  10       11.01       27.08      7.68 o 
   0  -3  10       21.76        6.55      5.48 o 
   1  -3  10       44.72       58.49     19.36 o 
   2  -3  10        1.16        4.83      7.11 o 
   3  -3  10        4.29       14.62      7.56 o 
   4  -3  10        1.28       -0.61      4.66 o 
  -4  -2  10        2.82        7.15     10.13 o 
  -3  -2  10       21.26       24.40      8.69 o 
  -2  -2  10       62.31       66.87     24.62 o 
  -1  -2  10       28.69       32.27      7.91 o 
   0  -2  10        7.00       20.75      6.65 o 
   1  -2  10        0.03       22.13      9.03 o 
   2  -2  10       13.12       16.21      8.03 o 
   3  -2  10        8.45       27.65      9.39 o 
   4  -2  10        9.41       10.99      7.44 o 
   5  -2  10        9.00       14.86     11.83 o 
  -4  -1  10       21.33       32.52     17.67 o 
  -3  -1  10       22.55       14.71      8.73 o 
  -2  -1  10       45.32       48.29      9.61 o 
  -1  -1  10       53.65       58.91     13.49 o 
   0  -1  10        0.40       13.08     11.87 o 
   1  -1  10       46.22       61.38      7.06 o 
   2  -1  10       17.95       12.00      6.73 o 
   3  -1  10        7.52       27.52     12.59 o 
   4  -1  10       14.56       27.31     17.30 o 
   5  -1  10        0.17       11.91     22.08 o 
   6  -1  10        1.83       16.35     14.50 o 
  -5   0  10       28.66       51.77     11.22 o 
  -4   0  10       24.15       25.02      8.70 o 
  -3   0  10       32.60       42.05     16.56 o 
  -2   0  10       64.67       65.04     10.03 o 
  -1   0  10       30.77       23.99     13.25 o 
   0   0  10       25.62       31.79      5.52 o 
   1   0  10       46.62       48.50      6.06 o 
   2   0  10       12.74       30.68      8.52 o 
   3   0  10       30.01       33.09      8.94 o 
   4   0  10        5.44       25.23     16.20 o 
   5   0  10       11.69       25.56      9.25 o 
   6   0  10        4.14       32.45     35.40 o 
  -5   1  10       11.21       25.46     17.06 o 
  -4   1  10       32.39       25.77      8.53 o 
  -3   1  10       59.89       84.57     11.56 o 
  -2   1  10       16.11       15.42      6.30 o 
  -1   1  10      134.20      125.94     11.79 o 
   0   1  10        7.85       13.23      9.67 o 
   1   1  10       95.45       82.98      7.43 o 
   2   1  10       79.97       83.99     10.83 o 
   3   1  10        4.03        6.12      5.76 o 
   4   1  10       30.76       14.21     12.09 o 
   5   1  10        0.72        3.39      7.29 o 
   6   1  10        1.07       -5.13      6.81 o 
  -5   2  10       56.55       63.63     12.24 o 
  -4   2  10       29.08       26.90      8.28 o 
  -3   2  10        4.39       16.01     16.31 o 
  -2   2  10       77.52       82.02      9.65 o 
  -1   2  10        7.64       30.06      6.39 o 
   0   2  10       31.05       30.90      4.94 o 
   1   2  10      113.82      112.02      8.02 o 
   2   2  10        8.77        5.21      5.55 o 
   3   2  10      105.70       99.11     12.36 o 
   4   2  10        0.02       -0.15      4.40 o 
   5   2  10       22.32       41.90     11.05 o 
   6   2  10       20.21       27.52      9.26 o 
   7   2  10        1.49       32.13     17.01 o 
  -5   3  10       36.99       47.01     10.65 o 
  -4   3  10       10.03       23.27      7.73 o 
  -3   3  10      120.63      129.11     26.10 o 
  -2   3  10        1.41       12.57      5.53 o 
  -1   3  10      225.64      207.77     33.70 o 
   0   3  10       55.84       42.57      5.27 o 
   1   3  10       44.60       51.80      8.23 o 
   2   3  10      120.19      107.18     17.21 o 
   3   3  10        0.44        4.54      5.16 o 
   4   3  10       25.52       25.77      9.07 o 
   5   3  10        6.25       19.85     16.03 o 
   6   3  10        0.70        6.14      8.90 o 
   7   3  10        7.73        2.14      6.43 o 
  -5   4  10       51.27       59.98     11.43 o 
  -4   4  10       65.27       81.76     11.29 o 
  -3   4  10        0.01       35.25     15.30 o 
  -2   4  10      152.23      154.53     13.54 o 
  -1   4  10       99.06       82.96     12.25 o 
   0   4  10       10.13       23.65      5.64 o 
   1   4  10      158.89      137.85      8.71 o 
   2   4  10        0.90        6.27     12.99 o 
   3   4  10      156.38      138.94     15.26 o 
   4   4  10       11.45       27.60      8.30 o 
   5   4  10       14.66       21.02      8.22 o 
   6   4  10       35.35       32.65      9.98 o 
   7   4  10        1.47        8.23     10.11 o 
  -5   5  10       44.91       41.59     11.30 o 
  -4   5  10        0.97       25.19      8.06 o 
  -3   5  10       85.19      100.90     27.80 o 
  -2   5  10       20.23       41.26      7.71 o 
  -1   5  10      176.94      179.35     14.65 o 
   0   5  10      256.12      252.16     12.32 o 
   1   5  10        8.65       17.39      9.82 o 
   2   5  10      153.27      146.23     13.11 o 
   3   5  10       15.02       28.95      8.40 o 
   4   5  10       19.32       21.17      9.05 o 
   5   5  10       32.33       43.12     10.32 o 
   6   5  10        0.18       -6.69      6.87 o 
   7   5  10       15.13       30.11     13.03 o 
  -4   6  10       71.92       56.80     14.42 o 
  -3   6  10        9.39       17.92      6.75 o 
  -2   6  10       91.68       93.67     16.77 o 
  -1   6  10      104.67       97.82     15.33 o 
   0   6  10       16.04       21.19      7.28 o 
   1   6  10      131.45      142.69      9.69 o 
   2   6  10        7.88       12.92      8.11 o 
   3   6  10       84.48       89.99     11.71 o 
   4   6  10       53.20       82.74     11.76 o 
   5   6  10        7.26        5.93      6.46 o 
   6   6  10       56.71       64.56     18.44 o 
  -4   7  10        0.22       24.10      7.84 o 
  -3   7  10       56.98       38.20      8.76 o 
  -2   7  10       67.72       58.60      9.51 o 
  -1   7  10       45.88       38.64     10.83 o 
   0   7  10      199.77      197.01     11.65 o 
   1   7  10        1.60       10.06     15.50 o 
   2   7  10      119.18      135.79     26.21 o 
   3   7  10       44.86       68.08     16.69 o 
   4   7  10       18.47       19.98      7.71 o 
   5   7  10       42.32       52.31     11.13 o 
   6   7  10        0.05       -5.52      6.92 o 
  -3   8  10       39.64       42.36     13.63 o 
  -2   8  10       19.11       11.34      8.88 o 
  -1   8  10       89.23       68.37     10.66 o 
   0   8  10        0.14       12.93      8.68 o 
   1   8  10       66.25       75.15     10.32 o 
   2   8  10       36.56       39.83     14.85 o 
   3   8  10       34.08       37.95      8.36 o 
   4   8  10       56.67       67.11     10.89 o 
   5   8  10        3.03       -0.03      3.90 o 
   6   8  10       55.57       67.42     13.28 o 
  -3   9  10       41.08       46.10     14.23 o 
  -2   9  10       55.97       49.38     13.66 o 
  -1   9  10        4.00       17.75     13.13 o 
   0   9  10       68.27       66.32      7.42 o 
   1   9  10        3.39        0.32      3.96 o 
   2   9  10       38.08       35.06      8.00 o 
   3   9  10       56.52       57.38      9.37 o 
   4   9  10        0.58        7.28      6.90 o 
   5   9  10       19.90       36.70      9.56 o 
  -2  10  10        0.15       24.48     11.24 o 
  -1  10  10       62.16       47.73      8.96 o 
   0  10  10       22.42       20.17     10.68 o 
   1  10  10       33.54       83.46     16.67 o 
   2  10  10       38.41       25.74     12.23 o 
   3  10  10       15.11       15.13     18.18 o 
   4  10  10       44.63       33.42     13.47 o 
   0  11  10       33.16       30.84     12.08 o 
   1  11  10       16.93       10.18      9.71 o 
   2  11  10        1.71       -2.69      6.02 o 
   0  -3  11       19.46       24.31     11.91 o 
   1  -3  11        7.45       38.34     12.28 o 
   2  -3  11        2.18       -4.76     11.14 o 
  -2  -2  11        0.86       19.11     25.53 o 
  -1  -2  11       14.49       48.18     10.49 o 
   0  -2  11       11.33       12.17     11.51 o 
   1  -2  11        3.27        7.35      9.69 o 
   2  -2  11       12.77       22.43      8.95 o 
   3  -2  11        0.30       31.61      9.24 o 
  -3  -1  11       11.00       11.63     12.60 o 
  -2  -1  11       16.54       22.15     12.50 o 
  -1  -1  11        2.92       13.43      7.18 o 
   0  -1  11       10.46       16.34      6.88 o 
   1  -1  11       40.03       36.34     13.14 o 
   2  -1  11        7.37       20.41      7.85 o 
   3  -1  11       17.22       24.51     14.56 o 
   4  -1  11        1.66       10.56      8.00 o 
  -3   0  11       34.28       45.53     10.75 o 
  -2   0  11        2.52       12.95      8.09 o 
  -1   0  11       16.36       32.18      9.53 o 
   0   0  11       28.79       42.61      8.63 o 
   1   0  11       13.05       35.57     29.34 o 
   2   0  11       18.74       19.77      7.74 o 
   3   0  11        0.62        2.39      5.74 o 
   4   0  11       10.54       25.65     16.93 o 
   5   0  11        2.78       -1.38      5.96 o 
  -4   1  11       48.63       39.85     10.59 o 
  -3   1  11        0.00        8.57      6.98 o 
  -2   1  11       49.07       54.44      9.73 o 
  -1   1  11       53.26       64.29     10.26 o 
   0   1  11       17.28       11.71      9.43 o 
   1   1  11       84.40       57.42     10.90 o 
   2   1  11       10.31       11.58      7.01 o 
   3   1  11       27.32       13.46      7.83 o 
   4   1  11        8.39        8.88     10.97 o 
   5   1  11        3.82       -2.47      6.38 o 
  -4   2  11        4.03       15.51     25.01 o 
  -3   2  11       37.42       34.46      9.07 o 
  -2   2  11       14.89       19.46      7.91 o 
  -1   2  11       20.45       30.02      7.01 o 
   0   2  11       36.48       41.65     12.22 o 
   1   2  11        0.04        4.18      5.95 o 
   2   2  11       25.30       19.68      8.08 o 
   3   2  11        3.88        0.98      5.49 o 
   4   2  11       11.43        4.14      6.36 o 
   5   2  11       17.04       39.62     13.01 o 
   6   2  11        0.20        1.55      6.11 o 
  -4   3  11       50.57       59.93     12.37 o 
  -3   3  11        9.20       21.98      7.93 o 
  -2   3  11       58.88       63.23     14.55 o 
  -1   3  11       59.86       46.07      8.78 o 
   0   3  11       34.37       29.06      5.69 o 
   1   3  11      146.16      148.68     14.77 o 
   2   3  11        0.92        6.19      7.22 o 
   3   3  11       17.09       30.51     17.76 o 
   4   3  11       13.31       23.40      8.47 o 
   5   3  11        2.19       19.95     13.44 o 
   6   3  11        5.76       38.51     11.48 o 
  -4   4  11        3.34        4.67      6.20 o 
  -3   4  11       37.86       52.98     12.70 o 
  -2   4  11       40.21       35.75      8.10 o 
  -1   4  11        2.76        8.00      5.64 o 
   0   4  11       29.33       37.16     14.23 o 
   1   4  11        6.36       12.26      6.52 o 
   2   4  11       45.04       55.41     19.79 o 
   3   4  11       26.78       33.40      8.64 o 
   4   4  11        9.20       22.66     14.10 o 
   5   4  11       41.46       42.21     17.70 o 
   6   4  11        0.09       -3.11      8.23 o 
  -4   5  11       20.39       35.31      9.56 o 
  -3   5  11       15.55       17.70      7.66 o 
  -2   5  11       11.32       10.18      6.03 o 
  -1   5  11       57.04       60.99     13.58 o 
   0   5  11        7.78       21.61     18.81 o 
   1   5  11       90.94      101.35     12.38 o 
   2   5  11        7.82       16.29      7.01 o 
   3   5  11        3.47       12.84     11.58 o 
   4   5  11       26.08       29.94      9.23 o 
   5   5  11        0.38        1.68      7.54 o 
   6   5  11        5.43        8.17      7.88 o 
  -3   6  11       19.06       10.67      7.30 o 
  -2   6  11       76.45       76.19     16.03 o 
  -1   6  11        0.17       -1.21      4.40 o 
   0   6  11       24.28       53.59      7.88 o 
   1   6  11       19.01       26.35      8.52 o 
   2   6  11       23.50       32.58     11.53 o 
   3   6  11       39.71       47.94     14.76 o 
   4   6  11        1.71       34.69     23.15 o 
   5   6  11       30.77       47.35     14.76 o 
   6   6  11        1.41        6.98     12.40 o 
  -3   7  11       22.63       46.73     22.74 o 
  -2   7  11        1.62       31.21     10.86 o 
  -1   7  11       60.61       55.98      9.00 o 
   0   7  11       10.37       24.11      7.28 o 
   1   7  11       23.67       33.85      7.93 o 
   2   7  11       50.82       56.60     17.68 o 
   3   7  11        0.22        7.37     10.05 o 
   4   7  11       37.97       32.72      9.74 o 
   5   7  11        1.56       -4.06      6.69 o 
  -2   8  11       34.52       43.55     27.93 o 
  -1   8  11        3.76       -1.05      4.07 o 
   0   8  11       26.09       18.82     11.44 o 
   1   8  11       56.10       55.93      9.34 o 
   2   8  11        2.88       -1.94      4.89 o 
   3   8  11       30.54       29.93      8.47 o 
   4   8  11        1.32        8.69      7.91 o 
   5   8  11       15.47       34.52     10.21 o 
   0   9  11       17.88       24.72      7.75 o 
   1   9  11       11.68       16.75     10.16 o 
   2   9  11       57.60       35.64      8.73 o 
   3   9  11        2.11        1.79     10.87 o 
   4   9  11       21.60       23.36     16.94 o 
   0  10  11        4.27       26.92     11.76 o 
   1  10  11       49.17       38.46     14.25 o 
   2  10  11        0.22        7.10      9.84 o 
   0  -1  12       21.50       44.26     16.81 o 
   2  -1  12        4.37       23.27     11.98 o 
  -1   0  12       17.42       47.24     13.88 o 
   0   0  12        3.04        2.00      7.50 o 
   1   0  12        5.10       29.19     13.81 o 
   2   0  12        3.59       27.71     14.60 o 
   3   0  12        1.45       12.29      8.89 o 
  -2   1  12       15.19       26.38      8.77 o 
  -1   1  12        3.58        3.98      5.95 o 
   0   1  12       32.86       60.48     16.79 o 
   1   1  12        0.33       -1.53      7.59 o 
   2   1  12        3.41        8.49      9.57 o 
   3   1  12       12.00       11.44      8.56 o 
   4   1  12        0.01        1.98      6.46 o 
  -2   2  12        6.34       13.57     13.61 o 
  -1   2  12       12.25       37.82     26.60 o 
   0   2  12        0.40       32.17     13.02 o 
   2   2  12       11.81       16.17      8.46 o 
   3   2  12        0.67       -0.42      5.06 o 
   4   2  12        6.95       -2.79      7.24 o 
  -2   3  12       29.84       36.29     10.28 o 
  -1   3  12        1.40       17.23      6.47 o 
   0   3  12       45.44       55.70     15.80 o 
   1   3  12        7.44       29.64     11.37 o 
   2   3  12        4.49       19.08      7.92 o 
   3   3  12       25.41       45.36     11.80 o 
   4   3  12        0.07       24.73     15.01 o 
  -2   4  12        0.31       19.17     11.03 o 
  -1   4  12       22.29       17.26      7.42 o 
   0   4  12       25.18       29.54     13.12 o 
   1   4  12        0.07        9.41      7.20 o 
   2   4  12       20.23       27.34     27.22 o 
   3   4  12        0.08       -3.78      6.20 o 
   4   4  12       16.37       36.37     10.75 o 
   5   4  12        3.51        6.52      7.55 o 
  -2   5  12       28.25       16.61      8.11 o 
  -1   5  12        5.87       36.96     12.23 o 
   0   5  12       41.58       45.39     14.94 o 
   1   5  12       41.60       39.93      9.56 o 
   2   5  12        0.22       17.38     12.44 o 
   3   5  12       29.81       37.92     10.78 o 
   4   5  12        1.56       19.42     20.30 o 
  -2   6  12        4.60       33.82     19.16 o 
  -1   6  12       20.04       40.38     12.80 o 
   0   6  12       36.93       39.13     14.05 o 
   1   6  12        0.54       27.63      9.14 o 
   2   6  12       36.39       49.59     10.38 o 
   3   6  12        1.24       -6.10      6.70 o 
   4   6  12       14.09       -0.01     13.19 o 
  -1   7  12       16.30        5.13      8.38 o 
   0   7  12       10.29       14.05     11.17 o 
   1   7  12       46.36       27.71      8.80 o 
   2   7  12        0.12        1.64      9.81 o 
   3   7  12       25.49       31.42      9.67 o 
   4   7  12        8.11       19.50     21.13 o 
  -1   8  12        3.87       -0.25      5.65 o 
   0   8  12       29.66       28.25     12.87 o 
   1   8  12        0.00       35.93      8.63 o 
   2   8  12       23.69       32.13      9.12 o 
   3   8  12        3.58       33.22      9.58 o 
   0   3  13       18.61       35.23     14.89 o 
   1   3  13        4.48       -6.31      9.10 o 
   2   3  13       25.64       29.24     13.02 o 
   0   4  13        0.54        2.22      8.83 o 
   1   4  13        5.89       48.13     13.61 o 
   2   4  13        0.38       -3.62     10.23 o 
   0   5  13       18.84       39.37     15.21 o 
   1   5  13        4.16        4.04      8.70 o 
   2   5  13       21.13       33.70     12.92 o 
   1   6  13        6.33       32.32     12.67 o 
                                                 
